# Supplementary material for: Physiological and Metabolic Changes Induced by Fullerene C60 Derivatives in Zinc-Stressed Cucumber
Source: Plants (Basel). 2026 Jan 14;15(2):254. doi: 10.3390/plants15020254 (PMC12845243; doi:10.3390/plants15020254)
Supplement: Supplementary file 1 [file plants-15-00254-s001.zip]

Archive with 1 entries (1 files):
- plants-4040842-supplementary.xlsx
