# Supplementary material for: Physiological and Metabolic Changes Induced by Fullerene C60 Derivatives in Zinc-Stressed Cucumber
Source: Plants (Basel). 2026 Jan 14;15(2):254. doi: 10.3390/plants15020254 (PMC12845243; doi:10.3390/plants15020254)
Supplement: Supplementary file 1 [file plants-15-00254-s001.zip › plants-4040842-supplementary.xlsx]

## Sheet: control VS Zn
Table S1. Differential metabolite normalized arbitary accumulation in control and Zn treated plants. FC - fold changes Zn/control.
			OPLS-DA
names	log2(FC)	FDR	loadings	VIP	alterations
2-Hydroxyglutaric acid	0.910686	0.0250057	0.0739317	1.3078	UP
2-Isopropylmalic acid	0.206514	0.41369	0.0255141	0.451326	-		Contractions:
2-Ketoglutaric acid	1.38532	0.000686664	0.0924709	1.63574	UP		RI - retention index
3-Hydroxypropionic acid	0.431946	0.210841	0.042389	0.749832	-		pentacid - pentonic acid
4-Coumaric acid	-0.945037	0.242948	-0.0458806	0.811594	-		pentalc - pentitol
5-Hydroxynorvaline	0.431686	0.228039	0.0518755	0.917641	-		hexacid - hexonic acid
5-Oxoproline	-0.891203	0.0127924	-0.0788422	1.39466	DOWN		hexose-P - hexose phosphate
Alanine	-0.0197827	0.988254	-0.00128372	0.022708	-		hexalc - hexitol
alfa-Tocopherol	-0.71157	0.0250057	-0.0745924	1.31949	DOWN		compsug - glycosides
Aminoadipic acid	0.763783	0.0584855	0.0704309	1.24587	UP		FA - fatty acid
Aminomalonic acid	1.24036	0.280355	0.0361223	0.638977	-		MG - monoacylglycerol
Ascorbic acid	-0.259579	0.662957	-0.0203459	0.359905	-		ni - not identified
Asparagine	-1.24308	0.338115	-0.0330822	0.585201	-
Aspartic acid	0.505172	0.169518	0.0488853	0.864747	-
beta-Alanine	-2.1586	0.00750637	-0.0838848	1.48386	DOWN
Caffeic acid	-1.05361	0.0497271	-0.0699017	1.23651	DOWN
Cholesterol	-1.60052	0.169518	-0.0477542	0.844738	-
Citramalic acid	0.420693	0.116312	0.0509772	0.90175	-
Citric acid	-0.125869	0.841712	-0.00486089	0.0859857	-
compsug_RI=2351	0.518891	0.108565	0.0592134	1.04744	UP
compsug_RI=2417	-0.0316351	0.604364	-0.01933	0.341934	-
compsug_RI=2450	-0.209854	0.656445	-0.0141427	0.250175	-
compsug_RI=2537	0.226154	0.334285	0.0414107	0.732525	-
compsug_RI=2561	0.127477	0.445048	0.0251701	0.445241	-
compsug_RI=2567	-1.01231	0.192633	-0.0467201	0.826445	-
compsug_RI=2582	0.28985	0.593101	0.0239102	0.422955	-
compsug_RI=2597	0.148411	0.476726	0.0326551	0.577646	-
compsug_RI=2667	-0.941048	0.0551772	-0.0659732	1.16702	DOWN
compsug_RI=2679	0.310807	0.623676	0.0252217	0.446153	-
compsug_RI=2690	-0.304528	0.703134	-0.0159419	0.282001	-
compsug_RI=2734	-0.159213	0.706225	-0.0146152	0.258532	-
compsug_RI=2747	2.38906	0.000404002	0.0959592	1.69745	UP
compsug_RI=2768	0.737241	0.120056	0.0555717	0.983023	-
compsug_RI=2781	-0.568323	0.0860642	-0.0587213	1.03874	DOWN
compsug_RI=2826	0.373651	0.296762	0.0387167	0.68487	-
compsug_RI=2878	-0.434969	0.366607	-0.0331566	0.586516	-
compsug_RI=2900	0.527878	0.282558	0.045788	0.809956	-
compsug_RI=2943	-1.17045	0.0443268	-0.0652903	1.15494	DOWN
compsug_RI=2954	-0.933959	0.00417461	-0.0862295	1.52534	DOWN
compsug_RI=2979	1.12029	0.247902	0.0370695	0.655733	-
compsug_RI=3025	-0.407828	0.3101	-0.0390424	0.690632	-
compsug_RI=3033	-0.35579	0.571396	-0.0241612	0.427394	-
compsug_RI=3056	-0.492606	0.191218	-0.0452722	0.800833	-
compsug_RI=3115	0.470912	0.698968	0.018525	0.327693	-
compsug_RI=3134	-0.705776	0.0316318	-0.0741196	1.31112	DOWN
compsug_RI=3398	-0.329125	0.210841	-0.0441251	0.780541	-
compsug_RI=3644	-0.457508	0.761328	-0.0139021	0.245918	-
compsug_RI=3693	-0.6098	0.456925	-0.0288417	0.510189	-
compsug_RI=4680	-0.162984	0.94511	-0.00330463	0.0584566	-
Cysteine	1.17651	0.0443947	0.0689406	1.21951	UP
Erythronic acid	2.1973	8.37491e-05	0.0968185	1.71265	UP
Ethanolamine	-0.955533	0.191218	-0.0474245	0.838905	-
Ethanolaminephosphate	-0.361757	0.615399	-0.0154276	0.272903	-
FA 16:0	-0.702085	0.0371898	-0.073406	1.2985	DOWN
FA 16:1	-1.6447	0.123507	-0.0532805	0.942494	-
FA 17:0	-0.750697	0.0215865	-0.0764354	1.35209	DOWN
FA 18:0	-0.920495	0.0104224	-0.0791747	1.40054	DOWN
FA 18:1	-1.42906	0.0127924	-0.0804034	1.42228	DOWN
FA 18:2	-1.21572	0.0215708	-0.0769555	1.36129	DOWN
FA 18:3	-0.775543	0.169518	-0.0536816	0.94959	-
FA 20:0	-0.834874	0.0212883	-0.0755043	1.33562	DOWN
FA 24:0	-1.14743	0.0941238	-0.0582177	1.02983	DOWN
FA 26:0	0.0657988	0.982483	0.00310657	0.0549531	-
FA 28:0	0.243016	0.992437	0.00108359	0.0191679	-
Fructose	3.83393	0.00407068	0.0854047	1.51075	UP
Fructose-P	1.60433	0.0242557	0.0790428	1.39821	UP
Fumaric acid	0.282539	0.38369	0.0293158	0.518576	-
GABA	-0.759496	0.0125625	-0.0813284	1.43864	DOWN
Galactinol	0.107819	0.637363	0.020485	0.362365	-
gamma-Tocopherol	1.29217	0.044021	0.0672023	1.18876	UP
Glucose	4.82662	0.000789375	0.0921071	1.62931	UP
Glucose-6-P	1.53095	0.0207948	0.0799671	1.41456	UP
Glutamic acid	-0.961141	0.00556303	-0.0823898	1.45742	DOWN
Glutamine	0.204371	0.615399	0.027889	0.493337	-
Glyceric acid	2.59926	0.00212348	0.0864425	1.52911	UP
Glycerol	-1.7629	0.0630147	-0.0673269	1.19096	DOWN
Glycerol-2-P	-0.753793	0.157053	-0.0542434	0.959526	-
Glycerol-3-P	-0.607092	0.153544	-0.0463047	0.819096	-
Glycerophosphoglycerol	1.21945	0.0269062	0.0758246	1.34128	UP
Glycine	-0.694271	0.736561	-0.0172335	0.304847	-
Glycolic acid	0.276966	0.731692	0.0129186	0.22852	-
hexacid_RI=1816	0.193868	0.728577	0.00996647	0.1763	-
hexacid_RI=2033	3.25793	0.0250057	0.0739235	1.30765	UP
hexacid_RI=2074	1.77977	0.00321619	0.0871774	1.54211	UP
hexacid_RI=2111	1.22574	0.0852135	0.0650654	1.15096	UP
hexalc_RI=1912	3.2493	0.00423329	0.0843049	1.49129	UP
hexalc_RI=1943	-0.179548	0.963818	-0.00850004	0.15036	-
hexalc_RI=1949	-0.496124	0.114944	-0.057887	1.02398	DOWN
hexalc_RI=1954	0.549113	0.0875887	0.0552412	0.977178	-
hexose_RI=1823	2.53771	0.00511569	0.0824787	1.45899	UP
hexose_RI=1832	1.4138	0.0763403	0.0580126	1.0262	UP
hexose_RI=2044	3.74348	0.00387127	0.0864318	1.52892	UP
hexose_RI=2084	-0.0826633	0.61785	-0.0186701	0.330261	-
hexose_RI=2092	1.99024	0.000789375	0.0938389	1.65994	UP
hexose_RI=2150	-0.603227	0.0875887	-0.06097	1.07852	DOWN
hexose_RI=2199	0.296124	0.0852135	0.0603712	1.06792	UP
hexose_RI=2243	0.159701	0.38369	0.0283111	0.500803	-
hexose_RI=2298	0.112618	0.898066	-0.00696079	0.123131	-
hexose_RI=2312	0.159112	0.304753	0.0438387	0.775475	-
hexose-P_RI=2170	0.953808	0.207656	0.0455669	0.806046	-
hexose-P_RI=2278	1.41778	0.0606382	0.0695882	1.23097	UP
Lactic acid	-2.62752	0.147541	-0.0563308	0.996451	-
Leucine	-2.16931	0.00212893	-0.0909282	1.60846	DOWN
Lysine	-2.81393	0.0165117	-0.074035	1.30963	DOWN
Maleic acid	-0.80866	0.275737	-0.0476661	0.84318	-
Malic acid	1.41665	0.00817924	0.0815104	1.44186	UP
Methionine	-0.95234	0.0269062	-0.0756819	1.33876	DOWN
methylglycoside_RI=1950	-0.119562	0.982483	-0.00396942	0.0702162	-
Methylmalonic acid	-0.0877475	0.805251	-0.0189709	0.335582	-
MG(0:0/16:0/0:0)	-0.386632	0.210841	-0.0421872	0.746261	-
MG(0:0/18:0/0:0)	-0.290438	0.282558	-0.0382533	0.676673	-
MG(16:0/0:0/0:0)	-0.506987	0.061685	-0.0629106	1.11284	DOWN
MG(17:0/0:0/0:0)	-0.704272	0.147541	-0.0510344	0.902762	-
MG(18:0/0:0/0:0)	-0.470183	0.123507	-0.0522104	0.923564	-
MG(20:0/0:0/0:0)	-0.232214	0.305456	-0.0433026	0.765992	-
myo-Inositol	-0.101281	0.662957	-0.0228734	0.404613	-
myo-Inositol-2-P	0.0513521	0.857559	0.0150921	0.266969	-
ni_RI=1035	-0.646255	0.0584855	-0.0678178	1.19965	DOWN
ni_RI=1068	-1.66654	0.0856805	-0.0659993	1.16748	DOWN
ni_RI=1077	-0.431828	0.118672	-0.0595993	1.05427	DOWN
ni_RI=1098	-0.0502848	0.830297	-0.0134249	0.237477	-
ni_RI=1103	-0.251471	0.575371	-0.0272916	0.482769	-
ni_RI=1118	-1.09219	0.00720233	-0.0802229	1.41908	DOWN
ni_RI=1137	-0.685682	0.0118104	-0.0803426	1.4212	DOWN
ni_RI=1152	-0.446715	0.0875887	-0.0647201	1.14485	DOWN
ni_RI=1166	-1.26624	0.00825369	-0.0784168	1.38714	DOWN
ni_RI=1180	-1.52146	0.0175657	-0.0771009	1.36386	DOWN
ni_RI=1193	-0.481196	0.0551772	-0.07007	1.23949	DOWN
ni_RI=1206	0.226893	0.615399	0.0261243	0.46212	-
ni_RI=1210	-0.754788	0.00817924	-0.082672	1.46241	DOWN
ni_RI=1218	-0.642495	0.0250057	-0.0772408	1.36634	DOWN
ni_RI=1235	-0.45518	0.205575	-0.052477	0.92828	-
ni_RI=1237	0.00208433	0.954588	-0.00284991	0.0504129	-
ni_RI=1249	-0.973787	0.236019	-0.045831	0.810717	-
ni_RI=1265	-1.1859	0.00142029	-0.0897521	1.58765	DOWN
ni_RI=1302	-0.955693	0.0781305	-0.0626435	1.10812	DOWN
ni_RI=1315	-0.00393136	0.988254	-0.00311073	0.0550266	-
ni_RI=1327	0.63577	0.210841	0.0415692	0.73533	-
ni_RI=1337	-0.747196	0.0597614	-0.0576848	1.0204	DOWN
ni_RI=1355	0.532839	0.120534	0.0550549	0.973882	-
ni_RI=1375	-0.975257	0.019675	-0.0793503	1.40365	DOWN
ni_RI=1378	-0.202858	0.549349	-0.0290034	0.513049	-
ni_RI=1389	-0.049064	0.898066	-0.0124695	0.220577	-
ni_RI=1393	-0.217801	0.293419	-0.040735	0.720573	-
ni_RI=1420	1.1367	0.00544057	0.0809197	1.43141	UP
ni_RI=1421	0.352937	0.228039	0.0383167	0.677795	-
ni_RI=1431	0.0986862	0.709881	-0.0168457	0.297989	-
ni_RI=1433	2.64822	0.000245646	0.0988771	1.74906	UP
ni_RI=1445	3.9169	0.116312	0.0554707	0.981237	-
ni_RI=1454	-0.362514	0.982483	-0.00272839	0.0482633	-
ni_RI=1455	-0.704723	0.66948	-0.0216975	0.383814	-
ni_RI=1462	-0.219932	0.493189	-0.0287963	0.509385	-
ni_RI=1467	1.93961	0.064455	0.0617082	1.09157	UP
ni_RI=1473	0.100795	0.520027	0.0331	0.585516	-
ni_RI=1480	-1.38108	0.662957	-0.0226824	0.401236	-
ni_RI=1481	1.76411	0.0503824	0.0649729	1.14932	UP
ni_RI=1486	-0.00814413	0.925483	-0.0056008	0.0990742	-
ni_RI=1524	2.56203	0.000578816	0.0934072	1.65231	UP
ni_RI=1536	-0.741586	0.0165117	-0.0798388	1.41229	DOWN
ni_RI=1551	-1.50601	0.0322775	-0.0733535	1.29757	DOWN
ni_RI=1567	1.87708	0.000578816	0.0946835	1.67488	UP
ni_RI=1573	0.726675	0.357417	0.0392885	0.694986	-
ni_RI=1579	-0.836339	0.116312	-0.0617862	1.09295	DOWN
ni_RI=1585	0.838613	0.0215708	0.0689288	1.2193	UP
ni_RI=1590	0.638702	0.178089	0.0516965	0.914474	-
ni_RI=1600	-0.087154	0.651245	-0.0166689	0.294861	-
ni_RI=1613	-0.330431	0.116312	-0.0569784	1.00791	DOWN
ni_RI=1618	-0.679313	0.210841	-0.0476676	0.843206	-
ni_RI=1622	0.404741	0.253135	0.0348319	0.616151	-
ni_RI=1647	0.68	0.475144	0.0294302	0.5206	-
ni_RI=1649	-0.59517	0.0654279	-0.0631318	1.11676	DOWN
ni_RI=1661	1.98668	0.0101655	0.0762846	1.34942	UP
ni_RI=1683	2.17802	0.0435677	0.0674444	1.19304	UP
ni_RI=1695	2.80926	0.00254686	0.0864068	1.52847	UP
ni_RI=1698	0.531517	0.0143233	0.0800475	1.41598	UP
ni_RI=1703	0.539257	0.00423329	0.0827398	1.46361	UP
ni_RI=1707	-0.484036	0.191218	-0.0470839	0.83288	-
ni_RI=1711	1.03152	0.00142029	0.0912987	1.61501	UP
ni_RI=1722	-0.0193121	0.963818	0.00137216	0.0242725	-
ni_RI=1730	2.30311	0.00101411	0.0921744	1.6305	UP
ni_RI=1737	-0.134236	0.517134	-0.0289286	0.511726	-
ni_RI=1754	2.61327	0.00407068	0.0834439	1.47606	UP
ni_RI=1765	0.120472	0.767391	0.00767284	0.135727	-
ni_RI=1779	3.13534	0.000586554	0.0922783	1.63234	UP
ni_RI=1783	-0.30094	0.734527	-0.0198016	0.350277	-
ni_RI=1784	0.555264	0.169518	0.0422445	0.747274	-
ni_RI=1810	0.229367	0.958518	-0.000898976	0.0159022	-
ni_RI=1816	-1.51231	0.0125625	-0.0803828	1.42191	DOWN
ni_RI=1820	-0.538161	0.511896	-0.0334646	0.591966	-
ni_RI=1831	-0.537084	0.247902	-0.0458018	0.8102	-
ni_RI=1835	-0.388839	0.236514	-0.0443818	0.785082	-
ni_RI=1866	0.699346	0.463326	0.0289027	0.511267	-
ni_RI=1869	0.893886	0.210841	0.0448727	0.793766	-
ni_RI=1870	1.03613	0.153544	0.0523271	0.925628	-
ni_RI=1878	0.627703	0.0606382	0.0621354	1.09913	UP
ni_RI=1883	1.35625	0.0272494	0.0727602	1.28707	UP
ni_RI=1889	-0.750166	0.0125625	-0.0790425	1.3982	DOWN
ni_RI=1900	0.629019	0.116312	0.0527257	0.93268	-
ni_RI=1905	-1.54147	0.000906861	-0.0930034	1.64516	DOWN
ni_RI=1919	2.18843	0.0125625	0.08043	1.42275	UP
ni_RI=1931	2.66894	0.00817924	0.0799103	1.41356	UP
ni_RI=1941	0.056462	0.857559	-0.00592499	0.104809	-
ni_RI=1969	-1.09568	0.00177978	-0.0898219	1.58888	DOWN
ni_RI=2001	-1.13567	0.00417762	-0.0879022	1.55493	DOWN
ni_RI=2004	3.66792	9.641e-05	0.0980921	1.73518	UP
ni_RI=2021	3.99302	0.00574084	0.0829096	1.46661	UP
ni_RI=2038	3.11216	0.0250057	0.073381	1.29806	UP
ni_RI=2041	-0.380503	0.142771	-0.055929	0.989345	-
ni_RI=2060	-1.24307	8.37491e-05	-0.0985802	1.74381	DOWN
ni_RI=2117	-0.683445	0.236514	-0.0450978	0.797747	-
ni_RI=2123	-0.633934	0.0572951	-0.0634348	1.12212	DOWN
ni_RI=2133	0.438564	0.31518	0.0425217	0.752179	-
ni_RI=2140	-0.19026	0.933214	-9.15998e-08	1.62033e-06	-
ni_RI=2145	1.19301	0.000789375	0.0941972	1.66628	UP
ni_RI=2156	-0.496779	0.13214	-0.0541855	0.958502	-
ni_RI=2169	0.726686	0.0941238	0.0629822	1.11411	UP
ni_RI=2171	-0.387098	0.0753505	-0.0659352	1.16635	DOWN
ni_RI=2173	0.390915	0.0192116	0.080113	1.41714	UP
ni_RI=2179	-1.01006	0.000578816	-0.0949731	1.68001	DOWN
ni_RI=2189	0.502945	0.584802	0.0204389	0.361549	-
ni_RI=2193	-0.52699	0.0431536	-0.0686133	1.21372	DOWN
ni_RI=2208	-0.894006	0.0773464	-0.0595612	1.0536	DOWN
ni_RI=2218	0.339172	0.191218	0.0547254	0.968053	-
ni_RI=2219	0.0546512	0.554524	-0.0228445	0.404103	-
ni_RI=2221	0.596513	0.189082	0.0519914	0.919691	-
ni_RI=2238	-0.943521	0.0215708	-0.073765	1.30485	DOWN
ni_RI=2258	0.369901	0.237703	0.043044	0.761417	-
ni_RI=2279	1.85399	0.00101411	0.0916399	1.62104	UP
ni_RI=2286	-0.00309718	0.845909	0.0142143	0.25144	-
ni_RI=2288	-0.324199	0.721044	0.021048	0.372324	-
ni_RI=2291	0.0664166	0.882294	0.00208918	0.036956	-
ni_RI=2370	0.124531	0.767391	0.0201303	0.356091	-
ni_RI=2461	-0.358557	0.553692	-0.0189787	0.33572	-
ni_RI=2502	-0.24037	0.28468	-0.0398218	0.70442	-
ni_RI=2591	-0.517027	0.269858	-0.0346615	0.613137	-
ni_RI=2622	-0.644759	0.189082	-0.0497246	0.879592	-
ni_RI=2624	0.154619	0.969431	0.0001559	0.00275775	-
ni_RI=2789	-0.789764	0.17401	-0.0463124	0.819234	-
ni_RI=2912	-0.342369	0.615399	-0.0156487	0.276815	-
ni_RI=2969	-0.954647	0.11003	-0.0554328	0.980567	-
ni_RI=3040	0.00851309	0.973925	0.00337993	0.0597886	-
ni_RI=3072	-1.42481	0.0269062	-0.0699758	1.23782	DOWN
ni_RI=3081	0.429594	0.827535	0.00739342	0.130784	-
ni_RI=3138	2.80932	0.0145875	0.0825765	1.46072	UP
ni_RI=3171	-0.963449	0.169518	-0.047913	0.847547	-
ni_RI=3178	-0.0342848	0.615399	0.0214119	0.378762	-
ni_RI=3203	-0.561605	0.205873	-0.0420779	0.744328	-
ni_RI=3223	0.382106	0.460307	0.0282632	0.499955	-
ni_RI=3248	-0.866307	0.142771	-0.0558285	0.987566	-
ni_RI=3335	-1.06173	0.167551	-0.0487597	0.862523	-
ni_RI=3345	-0.0490149	0.963818	0.000693787	0.0122726	-
ni_RI=3364	-0.285798	0.240207	-0.0417939	0.739304	-
ni_RI=3428	0.421345	0.919725	-0.00375948	0.0665025	-
ni_RI=3434	-0.821609	0.0373893	-0.0712346	1.26009	DOWN
ni_RI=3441	0.199779	0.857559	0.00988503	0.174859	-
ni_RI=3491	-0.826465	0.189082	-0.0445356	0.787802	-
ni_RI=3519	-2.27976	0.0584855	-0.0653323	1.15568	DOWN
ni_RI=3675	-0.754227	0.2061	-0.0440918	0.779953	-
ni_RI=3700	-0.39839	0.992437	0.00634169	0.11218	-
ni_RI=3924	-0.578209	0.275737	-0.0388829	0.68781	-
ni_RI=4290	-0.0024186	0.997665	0.00259141	0.0458401	-
ni_RI=4700	-1.33237	0.19034	-0.0508199	0.898967	-
Nicotinic acid	-0.529845	0.38769	-0.031373	0.554965	-
O-acetylserine	0.169131	0.697097	0.0153529	0.271582	-
pentacid_RI=1749	0.556098	0.0443947	0.0679686	1.20232	UP
pentacid_RI=1787	1.63217	0.00296456	0.0847274	1.49877	UP
pentalc_RI=1624	-0.237213	0.191218	-0.0475675	0.841435	-
pentalc_RI=1755	0.269941	0.345616	0.0295712	0.523094	-
pentalc_RI=1761	0.252077	0.651245	0.0186352	0.329643	-
pentalc_RI=1776	0.218595	0.615399	0.0156161	0.276238	-
pentose_RI=1604	0.473673	0.00720233	0.0798684	1.41282	UP
pentose_RI=1628	-0.692085	0.0331124	-0.0750485	1.32755	DOWN
pentose_RI=1636	1.66232	0.00674159	0.0828357	1.4653	UP
pentose_RI=1669	1.78814	0.00149374	0.088812	1.57102	UP
pentose_RI=1678	0.0421184	0.824162	0.0102023	0.180472	-
pentose_RI=1694	0.00133225	0.925483	-0.00934196	0.165253	-
pentose_RI=1729	0.588301	0.147541	0.0505919	0.894934	-
pentose_RI=1739	0.17237	0.717344	0.00914396	0.16175	-
pentose_RI=1745	1.95465	0.0351284	0.0677989	1.19931	UP
pentose_RI=1796	1.08018	0.079262	0.0596074	1.05441	UP
pentose_RI=1803	0.204133	0.767391	0.0118454	0.209537	-
Phenylalanine	-1.32684	0.0584855	-0.0632352	1.11858	DOWN
Phosphoric acid	0.962104	0.972947	-0.00430523	0.0761564	-
Phtalate_RI=2551	-0.508663	0.332282	-0.0344825	0.609971	-
Phtalate_RI=2767	2.31276	0.882294	0.00742022	0.131258	-
Phytol	1.0004	0.649833	-0.0178691	0.316092	-
Pipecolic acid	0.362562	0.430287	0.0260775	0.461293	-
Proline	-1.0327	0.00544057	-0.0879197	1.55524	DOWN
Putrescine	-0.795882	0.269858	-0.0442548	0.782836	-
Pyruvic acid	0.167595	0.703134	0.0111032	0.196408	-
Serine	-0.763909	0.0816251	-0.0626817	1.10879	DOWN
Shikimic acid	2.73324	0.00574084	0.0833289	1.47403	UP
Squalene	-1.29476	0.118672	-0.0524014	0.926943	-
sterol_RI=3185	-0.411488	0.591943	-0.0156055	0.27605	-
sterol_RI=3305	-0.58981	0.0763949	-0.064015	1.13238	DOWN
sterol_RI=3324	-0.45402	0.207656	-0.0426783	0.754949	-
sterol_RI=3327	-0.521187	0.167551	-0.0522701	0.924621	-
sterol_RI=3349	-0.546814	0.185219	-0.0466784	0.825708	-
sterol_RI=3362	0.0256586	0.90711	0.011426	0.202117	-
sterol_RI=3376	-0.473516	0.343826	-0.0316061	0.559088	-
sterol_RI=3377	-0.177149	0.484338	-0.0274645	0.485828	-
sterol_RI=3388	0.764592	0.146979	0.0569965	1.00823	UP
sterol_RI=3408	0.114201	0.695031	0.021728	0.384353	-
Stigmasterol	-0.467278	0.748195	-0.0104344	0.184577	-
Succinic acid	0.498665	0.209409	0.0440749	0.779653	-
Sucrose	0.182426	0.55142	0.0276759	0.489567	-
Tartronic acid	1.96571	0.00674159	0.0822858	1.45558	UP
Threitol	0.415061	0.131916	0.0529416	0.9365	-
Threonic acid	1.71716	0.0309556	0.0687567	1.21626	UP
Threonine	-1.89907	0.000918339	-0.0941992	1.66632	DOWN
Threono-1,4-lactone	-0.00858939	0.830297	-0.0113748	0.201211	-
Triethanolamine	-3.33839	0.269858	-0.0455867	0.806396	-
Urea	-3.65894	0.108504	-0.0608389	1.0762	DOWN
Valine	-2.25651	0.00254256	-0.0900287	1.59254	DOWN

## Sheet: Zn VS ZnF2
Table S2. Differential metabolite normalized arbitary accumulation in Zn and ZnF2 treated plants. FC - fold changes ZnF2/Zn.
names	log2(FC)	FDR	loadings	VIP	alterations
2-Hydroxyglutaric acid	-0.98551	0.0183208	-0.101599	1.79745	DOWN
2-Isopropylmalic acid	0.210937	0.852168	0.0076726	0.13574	-
2-Ketoglutaric acid	0.120358	0.998064	0.000345769	0.00611719	-
3-Hydroxypropionic acid	-0.980232	0.031983	-0.096816	1.71282	DOWN
4-Coumaric acid	0.176958	0.542251	0.0340782	0.602895	-
5-Hydroxynorvaline	-0.585377	0.285864	-0.0589639	1.04316	DOWN
5-Oxoproline	-0.153928	0.706714	-0.029914	0.529224	-
Alanine	0.770736	0.310779	0.0489847	0.866615	-
alfa-Tocopherol	0.577312	0.110355	0.0783242	1.38567	UP
Aminoadipic acid	-0.965597	0.0337169	-0.0956128	1.69154	DOWN
Aminomalonic acid	-1.83388	0.127858	-0.0698223	1.23526	DOWN
Ascorbic acid	0.271835	0.5236	0.0366295	0.648033	-
Asparagine	-0.353697	0.767321	-0.013853	0.245081	-
Aspartic acid	-1.0549	0.041227	-0.0925409	1.63719	DOWN
beta-Alanine	0.102949	0.880291	0.00813931	0.143997	-
Caffeic acid	1.08121	0.0183208	0.102586	1.8149	UP
Cholesterol	-0.510319	0.831823	-0.0127185	0.22501	-
Citramalic acid	-0.39625	0.10821	-0.0718463	1.27107	DOWN
Citric acid	-0.849416	0.101096	-0.0743883	1.31604	DOWN
compsug_RI=2351	-0.62483	0.0391306	-0.0938502	1.66035	DOWN
compsug_RI=2417	0.689256	0.126172	0.0712455	1.26044	UP
compsug_RI=2450	0.308845	0.0515147	0.0796182	1.40857	UP
compsug_RI=2537	0.259673	0.466734	0.0389453	0.689002	-
compsug_RI=2561	-0.28229	0.189686	-0.0641897	1.13561	DOWN
compsug_RI=2567	2.13806	0.00890799	0.103701	1.83463	UP
compsug_RI=2582	-1.045	0.189036	-0.0651092	1.15188	DOWN
compsug_RI=2597	-0.336852	0.0515147	-0.0867299	1.53438	DOWN
compsug_RI=2667	1.9181	0.00452845	0.108953	1.92755	UP
compsug_RI=2679	-0.0362927	0.880291	0.0103918	0.183846	-
compsug_RI=2690	1.46529	0.0148813	0.101018	1.78716	UP
compsug_RI=2734	0.372626	0.0965201	0.0816685	1.44484	UP
compsug_RI=2747	-1.35667	0.0515147	-0.0905618	1.60218	DOWN
compsug_RI=2768	-0.17653	0.589674	-0.0325014	0.574999	-
compsug_RI=2781	0.531216	0.101152	0.0742977	1.31444	UP
compsug_RI=2826	0.155109	0.589674	0.0328081	0.580425	-
compsug_RI=2878	1.77544	0.0194669	0.098671	1.74564	UP
compsug_RI=2900	0.431944	0.29405	0.053781	0.951467	-
compsug_RI=2943	0.540126	0.290842	0.0529198	0.936232	-
compsug_RI=2954	0.999832	0.00784802	0.104794	1.85397	UP
compsug_RI=2979	-0.451542	0.916905	-0.00114052	0.0201776	-
compsug_RI=3025	0.473377	0.427096	0.0414223	0.732825	-
compsug_RI=3033	0.196337	0.594503	0.0300487	0.531607	-
compsug_RI=3056	0.839618	0.0616163	0.0834392	1.47617	UP
compsug_RI=3115	-0.0813793	0.880291	0.0133377	0.235965	-
compsug_RI=3134	0.66582	0.189036	0.0662705	1.17243	UP
compsug_RI=3398	-0.79065	0.172676	-0.0691881	1.22404	DOWN
compsug_RI=3644	-0.0646291	0.698598	-0.0257482	0.455524	-
compsug_RI=3693	0.0430743	0.872935	0.00749153	0.132537	-
compsug_RI=4680	-0.566873	0.49927	-0.0419946	0.742949	-
Cysteine	-0.853283	0.136552	-0.0710424	1.25685	DOWN
Erythronic acid	-0.647343	0.0218383	-0.0964388	1.70615	DOWN
Ethanolamine	-0.507923	0.589674	-0.0294476	0.520973	-
Ethanolaminephosphate	0.436572	0.343514	0.0465222	0.823049	-
FA 16:0	-0.278429	0.289765	-0.0456137	0.806977	-
FA 16:1	-0.969887	0.0794952	-0.0850902	1.50538	DOWN
FA 17:0	-0.524691	0.0719797	-0.0868639	1.53676	DOWN
FA 18:0	-0.222321	0.285864	-0.0520421	0.920705	-
FA 18:1	-0.39627	0.288137	-0.0537608	0.95111	-
FA 18:2	0.319502	0.364711	0.0468811	0.829398	-
FA 18:3	-0.211382	0.834491	-0.0101866	0.180217	-
FA 20:0	-0.137488	0.745675	-0.0250646	0.443431	-
FA 24:0	-0.252806	0.915	0.00176939	0.0313032	-
FA 26:0	-0.0761978	0.858238	0.0172673	0.305485	-
FA 28:0	-0.495042	0.767321	-0.0178356	0.31554	-
Fructose	-1.68434	0.13061	-0.0661887	1.17098	DOWN
Fructose-P	-1.44634	0.0229593	-0.0936645	1.65707	DOWN
Fumaric acid	0.237314	0.488941	0.031355	0.554718	-
GABA	0.323753	0.126794	0.0702907	1.24355	UP
Galactinol	0.626814	0.0752474	0.085639	1.51509	UP
gamma-Tocopherol	-1.6954	0.0315203	-0.0939463	1.66205	DOWN
Glucose	-1.61571	0.200959	-0.0569131	1.00688	DOWN
Glucose-6-P	-1.29185	0.0415528	-0.0862611	1.52609	DOWN
Glutamic acid	-0.0853381	0.852252	-0.0156196	0.276334	-
Glutamine	0.281876	0.806504	-0.019311	0.341641	-
Glyceric acid	-0.70564	0.368979	-0.0415151	0.734465	-
Glycerol	-0.229029	0.745675	-0.0202825	0.358828	-
Glycerol-2-P	0.733294	0.0719797	0.0821406	1.45319	UP
Glycerol-3-P	0.267074	0.773878	0.0180777	0.319823	-
Glycerophosphoglycerol	-1.26871	0.0229593	-0.0964035	1.70553	DOWN
Glycine	-0.649058	0.238671	-0.0588347	1.04088	DOWN
Glycolic acid	-0.662438	0.404463	-0.044037	0.779082	-
hexacid_RI=1816	-0.432254	0.422767	-0.0392393	0.694204	-
hexacid_RI=2033	-0.117901	0.796674	0.0191471	0.338741	-
hexacid_RI=2074	-0.622918	0.310592	-0.0478654	0.846812	-
hexacid_RI=2111	0.112955	0.68971	0.0182334	0.322577	-
hexalc_RI=1912	-1.24885	0.237215	-0.0534293	0.945245	-
hexalc_RI=1943	-2.47991	0.0113978	-0.103689	1.83442	DOWN
hexalc_RI=1949	-0.268901	0.527855	-0.031165	0.551357	-
hexalc_RI=1954	-0.532672	0.126794	-0.0678164	1.19978	DOWN
hexose_RI=1823	-1.74763	0.0616163	-0.0811513	1.43569	DOWN
hexose_RI=1832	-0.436125	0.804177	-0.0137349	0.242992	-
hexose_RI=2044	-0.176283	0.974946	0.00558696	0.0988419	-
hexose_RI=2084	-0.0556515	0.880291	0.00843183	0.149172	-
hexose_RI=2092	-0.511023	0.366845	-0.0503589	0.890926	-
hexose_RI=2150	0.70569	0.0921822	0.0758256	1.34147	UP
hexose_RI=2199	-0.198567	0.368979	-0.0516924	0.914517	-
hexose_RI=2243	-0.317019	0.126172	-0.0758991	1.34277	DOWN
hexose_RI=2298	0.522098	0.149913	0.0694466	1.22862	UP
hexose_RI=2312	-0.607139	0.00313295	-0.111339	1.96976	DOWN
hexose-P_RI=2170	-0.973242	0.269731	-0.0581072	1.028	DOWN
hexose-P_RI=2278	-1.36233	0.0737397	-0.0784111	1.38721	DOWN
Lactic acid	-0.548477	0.192095	-0.0627338	1.10986	DOWN
Leucine	0.19802	0.494608	0.0279829	0.49506	-
Lysine	0.000164626	0.880291	-0.0143279	0.253482	-
Maleic acid	-0.0426864	0.902585	-0.008679	0.153545	-
Malic acid	-0.490315	0.430682	-0.0376299	0.66573	-
Methionine	0.0223956	0.97195	-0.00297594	0.0526489	-
methylglycoside_RI=1950	1.11073	0.0752474	0.082002	1.45074	UP
Methylmalonic acid	-0.460808	0.0391306	-0.0896198	1.58551	DOWN
MG(0:0/16:0/0:0)	0.354397	0.289765	0.0510367	0.902918	-
MG(0:0/18:0/0:0)	0.327237	0.213365	0.0572643	1.01309	UP
MG(16:0/0:0/0:0)	0.373379	0.126794	0.0681546	1.20576	UP
MG(17:0/0:0/0:0)	0.59846	0.144277	0.0679041	1.20133	UP
MG(18:0/0:0/0:0)	0.630162	0.0415528	0.0889693	1.574	UP
MG(20:0/0:0/0:0)	0.153462	0.5236	0.0354676	0.627477	-
myo-Inositol	-0.0951384	0.950225	0.00766374	0.135583	-
myo-Inositol-2-P	0.302878	0.715508	0.0224773	0.397657	-
ni_RI=1035	0.106368	0.902585	0.0118684	0.20997	-
ni_RI=1068	-0.586363	0.101096	-0.0804178	1.42271	DOWN
ni_RI=1077	0.150556	0.981407	0.00108365	0.0191714	-
ni_RI=1098	-0.359574	0.310592	-0.0465621	0.823754	-
ni_RI=1103	-0.124979	0.795162	-0.0230899	0.408496	-
ni_RI=1118	0.793715	0.343514	0.0525742	0.930119	-
ni_RI=1137	0.116329	0.494608	0.0318179	0.562907	-
ni_RI=1152	-0.111946	0.464852	-0.0363308	0.642748	-
ni_RI=1166	0.755033	0.262035	0.060761	1.07496	UP
ni_RI=1180	0.373727	0.437242	0.0425909	0.753497	-
ni_RI=1193	0.0844565	0.807845	0.0185325	0.327869	-
ni_RI=1206	-0.296015	0.570798	-0.0299537	0.529927	-
ni_RI=1210	0.347982	0.292855	0.054051	0.956244	-
ni_RI=1218	0.14312	0.880291	0.0114355	0.202311	-
ni_RI=1235	-0.445031	0.289765	-0.0507288	0.89747	-
ni_RI=1237	-0.29624	0.237215	-0.0563717	0.997301	DOWN
ni_RI=1249	0.0240614	0.916905	0.00707399	0.12515	-
ni_RI=1265	0.74282	0.0463706	0.0917874	1.62386	UP
ni_RI=1302	-0.886323	0.154598	-0.0724262	1.28133	DOWN
ni_RI=1315	-1.10546	0.329299	-0.0463169	0.819417	-
ni_RI=1327	0.0124153	0.978453	0.00435209	0.0769951	-
ni_RI=1337	-0.182217	0.453806	-0.0451786	0.799279	-
ni_RI=1355	-0.652994	0.0616163	-0.0822816	1.45569	DOWN
ni_RI=1375	0.579271	0.38794	0.0409781	0.724966	-
ni_RI=1378	-0.61336	0.589991	-0.0249957	0.442213	-
ni_RI=1389	-0.577253	0.29405	-0.0518674	0.917614	-
ni_RI=1393	0.0491785	0.97195	-0.000696334	0.0123192	-
ni_RI=1420	-0.64718	0.0520511	-0.0885776	1.56707	DOWN
ni_RI=1421	0.147972	0.96958	-0.00406041	0.0718348	-
ni_RI=1431	-0.65386	0.567935	-0.0272478	0.482055	-
ni_RI=1433	-0.740013	0.0288512	-0.0927556	1.64099	DOWN
ni_RI=1445	-3.95716	0.144277	-0.0660625	1.16875	DOWN
ni_RI=1454	-0.677966	0.101096	-0.0819991	1.45069	DOWN
ni_RI=1455	-0.740032	0.199224	-0.064373	1.13886	DOWN
ni_RI=1462	-0.230594	0.97195	-0.00432532	0.0765216	-
ni_RI=1467	-0.366039	0.773878	-0.0183325	0.324329	-
ni_RI=1473	-0.314021	0.376982	-0.048027	0.849671	-
ni_RI=1480	-0.611189	0.578162	-0.0282665	0.500077	-
ni_RI=1481	-0.387987	0.82503	-0.0186248	0.3295	-
ni_RI=1486	0.378062	0.764217	0.0160126	0.283288	-
ni_RI=1524	-0.787718	0.101096	-0.0729129	1.28994	DOWN
ni_RI=1536	-0.121221	0.537396	-0.0331442	0.586372	-
ni_RI=1551	-0.038151	0.978453	0.000393384	0.00695957	-
ni_RI=1567	-1.94814	0.00784802	-0.104964	1.85698	DOWN
ni_RI=1573	-1.05099	0.268548	-0.0613702	1.08573	DOWN
ni_RI=1579	-0.0729811	0.986136	0.00463415	0.0819852	-
ni_RI=1585	-0.166553	0.494608	-0.0309722	0.547945	-
ni_RI=1590	-0.783696	0.149382	-0.0676535	1.19689	DOWN
ni_RI=1600	-0.288821	0.396728	-0.0462736	0.81865	-
ni_RI=1613	-0.0461821	0.880291	-0.0111838	0.197858	-
ni_RI=1618	-0.171058	0.96958	-0.00035164	0.00622105	-
ni_RI=1622	-0.611501	0.101096	-0.0723176	1.27941	DOWN
ni_RI=1647	-1.13494	0.200959	-0.0636524	1.12611	DOWN
ni_RI=1649	-0.550816	0.146444	-0.0740032	1.30923	DOWN
ni_RI=1661	-1.94565	0.00452845	-0.107495	1.90175	DOWN
ni_RI=1683	-1.10208	0.449711	-0.0417236	0.738154	-
ni_RI=1695	-0.252774	0.72007	-0.0179913	0.318293	-
ni_RI=1698	-0.276216	0.345993	-0.0478638	0.846783	-
ni_RI=1703	-0.300971	0.101152	-0.0736114	1.3023	DOWN
ni_RI=1707	-0.43853	0.745675	-0.0213026	0.376875	-
ni_RI=1711	-0.394334	0.19542	-0.0622439	1.10119	DOWN
ni_RI=1722	-0.923309	0.107528	-0.0733786	1.29818	DOWN
ni_RI=1730	-1.21929	0.0789302	-0.0822788	1.45564	DOWN
ni_RI=1737	-0.00310278	0.806504	0.0153308	0.271226	-
ni_RI=1754	-1.39048	0.0752474	-0.0783439	1.38602	DOWN
ni_RI=1765	-0.829076	0.0616163	-0.0824638	1.45891	DOWN
ni_RI=1779	-1.55554	0.00452845	-0.109302	1.93373	DOWN
ni_RI=1783	0.805735	0.0499761	0.0831158	1.47045	UP
ni_RI=1784	-0.950485	0.0921822	-0.07917	1.40064	DOWN
ni_RI=1810	-1.10776	0.6825	-0.0265036	0.468889	-
ni_RI=1816	-0.00665683	0.880291	-0.0130605	0.23106	-
ni_RI=1820	-0.0306724	0.916905	0.00680718	0.120429	-
ni_RI=1831	-0.477204	0.430682	-0.0428005	0.757206	-
ni_RI=1835	-0.30531	0.724427	-0.0173808	0.307492	-
ni_RI=1866	0.389663	0.304544	0.050749	0.897828	-
ni_RI=1869	0.0596116	0.661034	0.0285934	0.505861	-
ni_RI=1870	0.0791073	0.609853	0.0268558	0.47512	-
ni_RI=1878	-0.619525	0.10821	-0.0707815	1.25223	DOWN
ni_RI=1883	-0.0534916	0.831823	0.0135358	0.239469	-
ni_RI=1889	0.426389	0.178528	0.0665061	1.1766	UP
ni_RI=1900	-0.635941	0.126172	-0.0682139	1.20681	DOWN
ni_RI=1905	0.636167	0.10821	0.0723863	1.28062	UP
ni_RI=1919	-0.636573	0.706714	-0.0209181	0.370073	-
ni_RI=1931	-1.32541	0.192095	-0.0608831	1.07712	DOWN
ni_RI=1941	-0.917493	0.285864	-0.0568192	1.00522	DOWN
ni_RI=1969	0.468802	0.128726	0.0709555	1.25531	UP
ni_RI=2001	0.40906	0.237419	0.0574931	1.01714	UP
ni_RI=2004	-2.30126	0.00452845	-0.10833	1.91653	DOWN
ni_RI=2021	-0.74553	0.83223	-0.0104004	0.183999	-
ni_RI=2038	-0.0927391	0.880291	0.0124055	0.219472	-
ni_RI=2041	0.0620163	0.806504	0.0242442	0.428917	-
ni_RI=2060	0.540819	0.0337169	0.0916809	1.62197	UP
ni_RI=2117	-0.784496	0.126172	-0.0678823	1.20094	DOWN
ni_RI=2123	0.355701	0.189036	0.0623421	1.10293	UP
ni_RI=2133	1.18956	0.0183208	0.0967409	1.7115	UP
ni_RI=2140	0.0147103	0.880291	-0.0142901	0.252813	-
ni_RI=2145	-0.534661	0.110355	-0.0746448	1.32058	DOWN
ni_RI=2156	0.451107	0.156629	0.0635588	1.12445	UP
ni_RI=2169	-0.0667936	0.933289	-0.00536374	0.0948927	-
ni_RI=2171	-0.196471	0.187382	-0.066052	1.16856	DOWN
ni_RI=2173	0.11872	0.852252	0.00837712	0.148204	-
ni_RI=2179	0.532669	0.126794	0.0663582	1.17398	UP
ni_RI=2189	-0.594498	0.537396	-0.0293842	0.519851	-
ni_RI=2193	-0.3699	0.293765	-0.0592448	1.04813	DOWN
ni_RI=2208	0.128312	0.745675	0.0150699	0.266609	-
ni_RI=2218	-0.240182	0.237215	-0.0613753	1.08582	DOWN
ni_RI=2219	0.186455	0.590732	0.032651	0.577647	-
ni_RI=2221	0.119577	0.796674	-0.0218789	0.387072	-
ni_RI=2238	0.558868	0.329299	0.0429879	0.760521	-
ni_RI=2258	-0.258614	0.506024	-0.0349029	0.617485	-
ni_RI=2279	0.404641	0.154598	0.0621168	1.09894	UP
ni_RI=2286	0.87954	0.23792	0.0575943	1.01893	UP
ni_RI=2288	1.11568	0.296826	0.0517765	0.916005	-
ni_RI=2291	-0.318604	0.589674	-0.0286322	0.506547	-
ni_RI=2370	0.846372	0.285864	0.0485714	0.859302	-
ni_RI=2461	0.757599	0.268548	0.0545699	0.965425	-
ni_RI=2502	0.604992	0.19134	0.0655879	1.16035	UP
ni_RI=2591	0.224565	0.466734	0.0335608	0.593742	-
ni_RI=2622	0.802545	0.041227	0.087859	1.55436	UP
ni_RI=2624	0.481848	0.378748	0.0458391	0.810963	-
ni_RI=2789	0.41892	0.339808	0.0448742	0.793893	-
ni_RI=2912	0.84876	0.0337169	0.0946489	1.67448	UP
ni_RI=2969	0.418287	0.339957	0.0455536	0.805913	-
ni_RI=3040	0.699235	0.213365	0.0577053	1.02089	UP
ni_RI=3072	0.683952	0.237419	0.0606368	1.07276	UP
ni_RI=3081	-0.35965	0.880291	-0.00529606	0.0936954	-
ni_RI=3138	-1.60156	0.101096	-0.0712672	1.26083	DOWN
ni_RI=3171	0.199038	0.537396	0.0303267	0.536526	-
ni_RI=3178	0.202322	0.796674	0.0199891	0.353638	-
ni_RI=3203	0.0444166	0.880291	-0.00931165	0.164737	-
ni_RI=3223	-0.479715	0.393826	-0.0451951	0.79957	-
ni_RI=3248	0.0815858	0.933289	-0.0064677	0.114423	-
ni_RI=3335	-0.229726	0.819561	0.01164	0.20593	-
ni_RI=3345	0.313825	0.483435	0.0412176	0.729202	-
ni_RI=3364	-0.107472	0.722263	-0.0200689	0.355049	-
ni_RI=3428	-0.686739	0.993844	-0.0020965	0.0370903	-
ni_RI=3434	-0.18116	0.594503	-0.0283437	0.501443	-
ni_RI=3441	-0.42859	0.469467	-0.0371523	0.657281	-
ni_RI=3491	-1.02825	0.126172	-0.0756862	1.339	DOWN
ni_RI=3519	1.25081	0.245175	0.0615433	1.08879	UP
ni_RI=3675	-1.26054	0.196332	-0.0645501	1.14199	DOWN
ni_RI=3700	-0.879035	0.180231	-0.0658269	1.16458	DOWN
ni_RI=3924	-0.956325	0.483435	-0.0437515	0.774031	-
ni_RI=4290	-0.413941	0.900041	-0.013877	0.245505	-
ni_RI=4700	0.137207	0.902585	0.00160564	0.0284063	-
Nicotinic acid	-0.587179	0.483435	-0.0384373	0.680015	-
O-acetylserine	0.573681	0.795162	-0.0198265	0.350762	-
pentacid_RI=1749	-0.76131	0.0520511	-0.0847684	1.49968	DOWN
pentacid_RI=1787	-0.890142	0.0719797	-0.0795541	1.40743	DOWN
pentalc_RI=1624	-0.251442	0.310592	-0.0500856	0.886091	-
pentalc_RI=1755	-0.682962	0.0371221	-0.0894148	1.58188	DOWN
pentalc_RI=1761	-0.816738	0.101096	-0.0773486	1.36842	DOWN
pentalc_RI=1776	-0.474947	0.288137	-0.0542964	0.960587	-
pentose_RI=1604	-0.714615	0.0337169	-0.0966537	1.70995	DOWN
pentose_RI=1628	0.0271643	0.97195	0.00234563	0.0414978	-
pentose_RI=1636	-0.634506	0.326243	-0.0454552	0.804172	-
pentose_RI=1669	-0.842981	0.136552	-0.0665953	1.17817	DOWN
pentose_RI=1678	-0.327215	0.231662	-0.0631947	1.11801	DOWN
pentose_RI=1694	-0.263142	0.55843	-0.028827	0.509995	-
pentose_RI=1729	-1.85923	0.00103894	-0.115154	2.03724	DOWN
pentose_RI=1739	-0.502914	0.273721	-0.0528772	0.935479	-
pentose_RI=1745	-1.09811	0.335859	-0.0458978	0.812002	-
pentose_RI=1796	-0.585116	0.494608	-0.0337107	0.596395	-
pentose_RI=1803	-0.299587	0.589674	-0.0246758	0.436553	-
Phenylalanine	0.819757	0.807105	0.0119595	0.211583	-
Phosphoric acid	-1.78551	0.391997	-0.0402611	0.71228	-
Phtalate_RI=2551	0.10077	0.819561	0.0123632	0.218725	-
Phtalate_RI=2767	-0.174188	0.806504	0.0170064	0.300869	-
Phytol	-1.40068	0.858238	-0.0150954	0.26706	-
Pipecolic acid	-1.00782	0.0789302	-0.0780451	1.38074	DOWN
Proline	0.126327	0.636497	0.0220755	0.39055	-
Putrescine	-0.178753	0.41409	-0.0387302	0.685196	-
Pyruvic acid	0.385038	0.285864	0.055963	0.990071	-
Serine	-0.637412	0.310592	-0.0520062	0.92007	-
Shikimic acid	-2.13104	0.0520511	-0.0853605	1.51016	DOWN
Squalene	-0.357787	0.41409	-0.0471334	0.833861	-
sterol_RI=3185	0.0267632	0.718488	0.0227204	0.401958	-
sterol_RI=3305	-0.0280185	0.993844	0.00398083	0.070427	-
sterol_RI=3324	0.151481	0.773878	0.023662	0.418616	-
sterol_RI=3327	0.392823	0.41409	0.046348	0.819967	-
sterol_RI=3349	0.177172	0.723972	0.0251543	0.445017	-
sterol_RI=3362	0.308822	0.527855	0.0362041	0.640506	-
sterol_RI=3376	0.314086	0.527855	0.0361444	0.63945	-
sterol_RI=3377	0.528596	0.343514	0.0523798	0.926678	-
sterol_RI=3388	-0.627725	0.199224	-0.0581509	1.02878	DOWN
sterol_RI=3408	0.0688597	0.880291	0.01229	0.21743	-
Stigmasterol	0.350323	0.624595	0.02746	0.485809	-
Succinic acid	0.0410579	0.914545	-0.0112821	0.199597	-
Sucrose	-0.0455926	0.941367	-0.00528842	0.0935602	-
Tartronic acid	-0.561285	0.304544	-0.0527699	0.93358	-
Threitol	-0.551417	0.101096	-0.0753168	1.33247	DOWN
Threonic acid	-0.646739	0.570798	-0.0292868	0.518128	-
Threonine	0.236537	0.305639	0.0495257	0.876185	-
Threono-1,4-lactone	0.315167	0.515748	0.0320761	0.567476	-
Triethanolamine	-0.175877	0.589674	-0.0345958	0.612053	-
Urea	-0.756639	0.101096	-0.0795636	1.4076	DOWN
Valine	0.00486824	0.858074	-0.0184445	0.326312	-

## Sheet: Zn VS ZnArgF2
Table S3. Differential metabolite normalized arbitary accumulation in Zn and ZnArgF2 treated plants. FC - fold changes Zn/ZnArgF2.
names	log2(FC)	FDR	loadings	VIP	alterations
2-Hydroxyglutaric acid	-0.693944	0.0695177	-0.0697932	1.23047	DOWN
2-Isopropylmalic acid	0.195097	0.469103	0.0461727	0.814038	-
2-Ketoglutaric acid	-0.371992	0.26759	-0.0539945	0.951937	-
3-Hydroxypropionic acid	-0.306391	0.238408	-0.05185	0.91413	-
4-Coumaric acid	1.00782	0.218154	0.0586908	1.03474	UP
5-Hydroxynorvaline	-0.363452	0.245057	-0.0550767	0.971018	-
5-Oxoproline	0.489555	0.865839	0.0219376	0.386767	-
Alanine	0.576821	0.173005	0.0590572	1.04119	UP
alfa-Tocopherol	0.225907	0.624663	0.0225422	0.397425	-
Aminoadipic acid	-0.950172	0.0695177	-0.0702208	1.23801	DOWN
Aminomalonic acid	-1.7386	0.142487	-0.0601468	1.0604	DOWN
Ascorbic acid	-0.33947	0.970212	0.0055791	0.0983611	-
Asparagine	-0.0739299	0.758733	-0.0147853	0.260669	-
Aspartic acid	-0.431963	0.309514	-0.042054	0.741424	-
beta-Alanine	1.20176	0.517233	0.043777	0.7718	-
Caffeic acid	1.29375	0.00953048	0.0934212	1.64704	UP
Cholesterol	-0.00292117	0.619758	0.0258511	0.455763	-
Citramalic acid	0.0994118	0.933817	0.0118099	0.208212	-
Citric acid	0.421516	0.961218	0.00781686	0.137813	-
compsug_RI=2351	-1.05258	0.00349359	-0.101272	1.78545	DOWN
compsug_RI=2417	0.765207	0.29269	0.0405378	0.714692	-
compsug_RI=2450	-0.172274	0.501261	-0.0442302	0.779791	-
compsug_RI=2537	-0.569057	0.0841612	-0.0796029	1.40342	DOWN
compsug_RI=2561	-0.312564	0.0695177	-0.0748898	1.32033	DOWN
compsug_RI=2567	2.03649	0.0388921	0.076246	1.34424	UP
compsug_RI=2582	-1.54198	0.0602032	-0.0801192	1.41252	DOWN
compsug_RI=2597	-0.870679	0.0681164	-0.0833384	1.46928	DOWN
compsug_RI=2667	1.29843	0.0536593	0.0750061	1.32238	UP
compsug_RI=2679	-0.777974	0.238408	-0.0553372	0.97561	-
compsug_RI=2690	1.27444	0.159858	0.0520424	0.917522	-
compsug_RI=2734	0.0153181	0.799543	-0.0236454	0.416875	-
compsug_RI=2747	-2.53586	0.00115879	-0.105061	1.85225	DOWN
compsug_RI=2768	-1.58329	0.0555807	-0.0868296	1.53083	DOWN
compsug_RI=2781	0.389656	0.405338	0.0330811	0.583229	-
compsug_RI=2826	-0.271911	0.530706	-0.0385498	0.679644	-
compsug_RI=2878	1.27749	0.109646	0.0634805	1.11918	UP
compsug_RI=2900	0.544693	0.749306	0.00969431	0.170913	-
compsug_RI=2943	0.424068	0.352423	0.0411513	0.72551	-
compsug_RI=2954	0.848764	0.0681164	0.0707123	1.24668	UP
compsug_RI=2979	-0.602899	0.758658	-0.00910253	0.16048	-
compsug_RI=3025	0.644501	0.104216	0.0751553	1.32501	UP
compsug_RI=3033	-0.0963198	0.941409	0.0072169	0.127236	-
compsug_RI=3056	0.967755	0.104718	0.0673777	1.18789	UP
compsug_RI=3115	0.11142	0.991707	-0.000551884	0.00972986	-
compsug_RI=3134	0.523865	0.348731	0.0364722	0.643014	-
compsug_RI=3398	0.449645	0.920119	-0.000179817	0.00317023	-
compsug_RI=3644	-0.1288	0.729142	-0.013664	0.2409	-
compsug_RI=3693	0.249296	0.530706	0.031614	0.557364	-
compsug_RI=4680	-0.728192	0.297316	-0.0448182	0.790157	-
Cysteine	-0.643481	0.208535	-0.0466937	0.823223	-
Erythronic acid	-0.386358	0.223092	-0.0551987	0.973169	-
Ethanolamine	-0.175869	0.958035	0.00663114	0.116909	-
Ethanolaminephosphate	-0.18332	0.5331	-0.0383819	0.676684	-
FA 16:0	0.609174	0.320093	0.0480615	0.847338	-
FA 16:1	-0.615814	0.0572537	-0.0707475	1.2473	DOWN
FA 17:0	0.287247	0.739916	0.0207842	0.366432	-
FA 18:0	0.6691	0.125019	0.0674691	1.1895	UP
FA 18:1	0.892106	0.747353	0.0195672	0.344975	-
FA 18:2	1.3028	0.0897997	0.0705637	1.24406	UP
FA 18:3	0.620386	0.530706	0.0343292	0.605234	-
FA 20:0	0.930108	0.0795162	0.0689628	1.21583	UP
FA 24:0	0.801079	0.480473	0.029069	0.512495	-
FA 26:0	0.273953	0.961556	-0.00958292	0.16895	-
FA 28:0	0.205233	0.856065	0.0096301	0.169781	-
Fructose	-3.66395	0.00764372	-0.0994424	1.7532	DOWN
Fructose-P	-2.25063	0.00616835	-0.0991287	1.74767	DOWN
Fumaric acid	0.634581	0.219013	0.0567488	1.0005	UP
GABA	0.597158	0.729951	0.0277295	0.488879	-
Galactinol	0.13865	0.998566	-0.00647539	0.114163	-
gamma-Tocopherol	-2.82904	0.00440645	-0.0993737	1.75199	DOWN
Glucose	-3.75135	0.00953048	-0.0977314	1.72303	DOWN
Glucose-6-P	-2.15159	0.017611	-0.0927627	1.63543	DOWN
Glutamic acid	0.520418	0.804027	0.0245538	0.43289	-
Glutamine	0.327331	0.365312	-0.0386493	0.681397	-
Glyceric acid	-0.410979	0.530706	-0.0287092	0.506152	-
Glycerol	0.24347	0.530706	0.0365759	0.644842	-
Glycerol-2-P	1.00513	0.0555807	0.0752765	1.32715	UP
Glycerol-3-P	0.264866	0.379708	0.0385116	0.67897	-
Glycerophosphoglycerol	-1.73725	0.0246477	-0.0897157	1.58171	DOWN
Glycine	-1.1292	0.073426	-0.0711634	1.25463	DOWN
Glycolic acid	-0.0141342	0.757791	0.0143156	0.252388	-
hexacid_RI=1816	-0.399621	0.424246	-0.0362862	0.639736	-
hexacid_RI=2033	-2.23831	0.162989	-0.067411	1.18847	DOWN
hexacid_RI=2074	-1.35078	0.0397961	-0.0864334	1.52384	DOWN
hexacid_RI=2111	-2.00441	0.00787726	-0.0989669	1.74481	DOWN
hexalc_RI=1912	-3.07814	0.0108838	-0.0959921	1.69237	DOWN
hexalc_RI=1943	-2.60681	0.00748097	-0.0946664	1.669	DOWN
hexalc_RI=1949	-0.32975	0.420897	-0.0311755	0.549633	-
hexalc_RI=1954	-0.627115	0.0932307	-0.065168	1.14893	DOWN
hexose_RI=1823	-2.19657	0.021896	-0.0908058	1.60093	DOWN
hexose_RI=1832	-1.05702	0.238408	-0.0570687	1.00614	DOWN
hexose_RI=2044	-2.28096	0.0681164	-0.0823947	1.45264	DOWN
hexose_RI=2084	-0.276676	0.550767	-0.0214089	0.377445	-
hexose_RI=2092	-2.04667	0.0100562	-0.101103	1.78247	DOWN
hexose_RI=2150	0.499604	0.162824	0.0641594	1.13115	UP
hexose_RI=2199	-0.620188	0.00934617	-0.0881359	1.55386	DOWN
hexose_RI=2243	-0.565837	0.0209949	-0.0904171	1.59408	DOWN
hexose_RI=2298	0.139435	0.536094	0.0262941	0.463573	-
hexose_RI=2312	-1.03494	3.35394e-05	-0.112905	1.99054	DOWN
hexose-P_RI=2170	-0.517181	0.682779	-0.0221367	0.390276	-
hexose-P_RI=2278	-1.72056	0.0267576	-0.0828398	1.46049	DOWN
Lactic acid	0.0841685	0.806124	0.024146	0.4257	-
Leucine	0.35253	0.997743	0.0057328	0.101071	-
Lysine	0.829232	0.530706	0.032414	0.571468	-
Maleic acid	0.826899	0.209877	0.0671894	1.18457	UP
Malic acid	-0.188149	0.710428	-0.0167221	0.294815	-
Methionine	0.482706	0.991707	0.0100586	0.177336	-
methylglycoside_RI=1950	0.844907	0.159858	0.058433	1.03019	UP
Methylmalonic acid	1.26605	0.0542225	0.0876337	1.54501	UP
MG(0:0/16:0/0:0)	0.812667	0.0897997	0.0676533	1.19275	UP
MG(0:0/18:0/0:0)	1.88016	0.0529439	0.0813206	1.4337	UP
MG(16:0/0:0/0:0)	3.04769	0.0499877	0.0806154	1.42127	UP
MG(17:0/0:0/0:0)	2.74424	0.217992	0.0539958	0.951962	-
MG(18:0/0:0/0:0)	3.89192	0.0681164	0.0755189	1.33142	UP
MG(20:0/0:0/0:0)	1.3427	0.0100562	0.0976395	1.72141	UP
myo-Inositol	-0.399958	0.530706	-0.0302043	0.532511	-
myo-Inositol-2-P	0.431449	0.507793	0.0276148	0.486857	-
ni_RI=1035	1.8952	0.00349359	0.105135	1.85355	UP
ni_RI=1068	0.731746	0.093274	0.0781364	1.37757	UP
ni_RI=1077	2.32131	0.108615	0.0675975	1.19176	UP
ni_RI=1098	0.94679	0.092595	0.0786626	1.38684	UP
ni_RI=1103	2.16999	0.0196713	0.0926396	1.63326	UP
ni_RI=1118	1.05389	0.092595	0.0735354	1.29645	UP
ni_RI=1137	1.79606	0.00934617	0.0985009	1.7366	UP
ni_RI=1152	1.46984	0.00652649	0.103271	1.82069	UP
ni_RI=1166	3.2237	0.0575833	0.0803631	1.41682	UP
ni_RI=1180	1.82325	0.273096	0.0531925	0.937799	-
ni_RI=1193	1.58995	0.00349359	0.105514	1.86025	UP
ni_RI=1206	0.698716	0.10382	0.0739585	1.30391	UP
ni_RI=1210	2.04132	0.0152458	0.0905338	1.59614	UP
ni_RI=1218	1.3338	0.0600766	0.0795523	1.40253	UP
ni_RI=1235	1.35437	0.159858	0.0716465	1.26315	UP
ni_RI=1237	0.629253	0.387017	0.0514574	0.907208	-
ni_RI=1249	1.96869	0.073222	0.0740837	1.30612	UP
ni_RI=1265	2.44932	0.00764372	0.0963304	1.69833	UP
ni_RI=1302	-0.440984	0.471993	-0.0349983	0.617029	-
ni_RI=1315	-1.3537	0.161122	-0.0559657	0.986691	-
ni_RI=1327	-0.178681	0.689283	-0.0205547	0.362384	-
ni_RI=1337	1.65324	0.225853	0.0532354	0.938554	-
ni_RI=1355	0.294196	0.970212	0.0135468	0.238835	-
ni_RI=1375	1.48868	0.202846	0.0676883	1.19336	UP
ni_RI=1378	-0.36946	0.678491	-0.0205888	0.362987	-
ni_RI=1389	0.430288	0.245057	0.0574898	1.01356	UP
ni_RI=1393	1.28617	0.0293965	0.0864101	1.52343	UP
ni_RI=1420	0.124561	0.684954	0.0183874	0.324175	-
ni_RI=1421	0.322172	0.766979	0.0240283	0.423625	-
ni_RI=1431	0.12417	0.899846	0.0212962	0.375458	-
ni_RI=1433	-0.46455	0.0841612	-0.0765039	1.34878	DOWN
ni_RI=1445	-2.53095	0.287848	-0.0498418	0.878724	-
ni_RI=1454	1.78423	0.00440645	0.104127	1.83579	UP
ni_RI=1455	0.937559	0.56964	0.0295963	0.521791	-
ni_RI=1462	1.77872	0.108615	0.0709348	1.2506	UP
ni_RI=1467	0.826938	0.729951	-0.0302449	0.533226	-
ni_RI=1473	1.1401	0.804027	0.0209819	0.369917	-
ni_RI=1480	1.35866	0.662914	0.0282258	0.497628	-
ni_RI=1481	0.178395	0.865129	0.00521294	0.0919055	-
ni_RI=1486	0.981355	0.530706	0.0410255	0.723291	-
ni_RI=1524	-0.737973	0.0983922	-0.0743457	1.31074	DOWN
ni_RI=1536	0.273837	0.761053	-0.00723887	0.127623	-
ni_RI=1551	0.404505	0.970212	0.0110872	0.19547	-
ni_RI=1567	-1.99316	0.00349359	-0.100313	1.76855	DOWN
ni_RI=1573	-0.948044	0.238408	-0.0473303	0.834446	-
ni_RI=1579	0.9674	0.245057	0.0633826	1.11745	UP
ni_RI=1585	0.114152	0.804268	0.0164523	0.290059	-
ni_RI=1590	0.539434	0.710428	0.0266727	0.470248	-
ni_RI=1600	0.206774	0.838636	-0.00107132	0.0188877	-
ni_RI=1613	0.0717786	0.838636	0.0120187	0.211894	-
ni_RI=1618	-0.0870501	0.773693	0.0187165	0.329976	-
ni_RI=1622	-0.0134008	0.710428	-0.0122503	0.215976	-
ni_RI=1647	0.979366	0.813274	0.0196887	0.347117	-
ni_RI=1649	-0.0763631	0.673256	-0.0121027	0.213373	-
ni_RI=1661	-1.24311	0.0695177	-0.0755408	1.33181	DOWN
ni_RI=1683	-1.85907	0.111532	-0.0694803	1.22496	DOWN
ni_RI=1695	-0.511044	0.530706	-0.0208086	0.366861	-
ni_RI=1698	-0.252522	0.287848	-0.0495766	0.874049	-
ni_RI=1703	-0.00580822	0.970212	0.00201943	0.0356031	-
ni_RI=1707	1.20611	0.488754	0.0392258	0.691562	-
ni_RI=1711	0.258097	0.997743	0.00981234	0.172994	-
ni_RI=1722	0.842761	0.941409	0.0144435	0.254643	-
ni_RI=1730	-1.14086	0.104718	-0.070948	1.25083	DOWN
ni_RI=1737	-0.0473881	0.997743	0.00357362	0.0630039	-
ni_RI=1754	-1.92083	0.0374034	-0.0910509	1.60525	DOWN
ni_RI=1765	-0.826545	0.108615	-0.0627556	1.1064	DOWN
ni_RI=1779	-1.28647	0.0795162	-0.0800328	1.411	DOWN
ni_RI=1783	1.32121	0.0267576	0.0804273	1.41796	UP
ni_RI=1784	-0.0738542	0.710428	-0.0308757	0.544347	-
ni_RI=1810	-1.71937	0.312442	-0.0390477	0.688422	-
ni_RI=1816	0.61837	0.0825615	0.0769748	1.35709	UP
ni_RI=1820	0.359509	0.222868	0.0591167	1.04224	UP
ni_RI=1831	0.337425	0.530706	0.0378323	0.666994	-
ni_RI=1835	1.34791	0.241607	0.0591891	1.04352	UP
ni_RI=1866	0.629248	0.356344	0.0323151	0.569723	-
ni_RI=1869	0.175846	0.761053	0.0103863	0.183114	-
ni_RI=1870	0.119315	0.87808	0.000163947	0.00289042	-
ni_RI=1878	-0.676253	0.1047	-0.0684149	1.20617	DOWN
ni_RI=1883	-0.00493664	0.941409	-0.0131754	0.232287	-
ni_RI=1889	0.60799	0.306615	0.0510849	0.900642	-
ni_RI=1900	-0.159871	0.739916	-0.0179665	0.316754	-
ni_RI=1905	1.46736	0.179977	0.0526019	0.927387	-
ni_RI=1919	-1.37777	0.152329	-0.0679979	1.19882	DOWN
ni_RI=1931	-1.32984	0.159858	-0.0649599	1.14526	DOWN
ni_RI=1941	1.1203	0.761053	0.0216202	0.38117	-
ni_RI=1969	0.613651	0.397489	0.0461949	0.814429	-
ni_RI=2001	0.748273	0.259702	0.0565916	0.997726	-
ni_RI=2004	-1.87429	0.0542225	-0.0890578	1.57011	DOWN
ni_RI=2021	-2.9306	0.0572537	-0.0852973	1.50382	DOWN
ni_RI=2038	-2.32773	0.125019	-0.0705965	1.24464	DOWN
ni_RI=2041	0.134626	0.5331	0.0340826	0.600885	-
ni_RI=2060	1.03542	0.000390288	0.107092	1.88806	UP
ni_RI=2117	0.563496	0.729951	0.0254802	0.449223	-
ni_RI=2123	0.55424	0.0618927	0.0796154	1.40364	UP
ni_RI=2133	-0.891856	0.0715639	-0.0734367	1.29471	DOWN
ni_RI=2140	-1.41324	0.0542225	-0.0810513	1.42896	DOWN
ni_RI=2145	-0.693722	0.0600766	-0.0874943	1.54255	DOWN
ni_RI=2156	-0.108393	0.710428	-0.02581	0.455037	-
ni_RI=2169	-0.224681	0.72066	-0.0272363	0.480184	-
ni_RI=2171	0.199491	0.245057	0.0441989	0.779239	-
ni_RI=2173	-0.077573	0.619316	-0.0242638	0.427777	-
ni_RI=2179	0.722212	0.00934617	0.0972716	1.71493	UP
ni_RI=2189	-0.396865	0.761053	-0.0128994	0.227421	-
ni_RI=2193	0.704926	0.152329	0.0580937	1.02421	UP
ni_RI=2208	0.357196	0.885672	0.0161278	0.284338	-
ni_RI=2218	-0.0937131	0.557001	-0.0399993	0.705198	-
ni_RI=2219	2.78366	0.0681164	0.0751471	1.32486	UP
ni_RI=2221	1.19085	0.920119	0.014544	0.256414	-
ni_RI=2238	0.539517	0.158667	0.0581184	1.02464	UP
ni_RI=2258	-0.434193	0.217992	-0.0626501	1.10454	DOWN
ni_RI=2279	0.53987	0.530706	0.0221698	0.39086	-
ni_RI=2286	-0.050102	0.729951	-0.0282702	0.498411	-
ni_RI=2288	0.496492	0.606968	0.0215171	0.379353	-
ni_RI=2291	0.904969	0.401388	0.0473357	0.834541	-
ni_RI=2370	-1.24033	0.352423	-0.0451329	0.795705	-
ni_RI=2461	-1.30096	0.29269	-0.0419398	0.73941	-
ni_RI=2502	0.690309	0.0318366	0.0864519	1.52417	UP
ni_RI=2591	0.946614	0.353852	0.0376081	0.663041	-
ni_RI=2622	1.47421	0.387017	0.0360669	0.63587	-
ni_RI=2624	-0.870346	0.397489	-0.0356843	0.629125	-
ni_RI=2789	1.37971	0.248528	0.0477682	0.842166	-
ni_RI=2912	0.958928	0.531617	0.0204997	0.361415	-
ni_RI=2969	1.6938	0.158667	0.059805	1.05438	UP
ni_RI=3040	2.84717	0.0632469	0.0796371	1.40402	UP
ni_RI=3072	1.18184	0.0634169	0.0784474	1.38305	UP
ni_RI=3081	-0.125437	0.804268	0.0130817	0.230634	-
ni_RI=3138	-2.01146	0.021896	-0.083092	1.46494	DOWN
ni_RI=3171	1.84033	0.223092	0.0522127	0.920525	-
ni_RI=3178	0.298779	0.743984	0.0100851	0.177803	-
ni_RI=3203	0.898482	0.021896	0.0844823	1.48945	UP
ni_RI=3223	0.622992	0.218154	0.0635881	1.12108	UP
ni_RI=3248	1.33847	0.178079	0.0705896	1.24451	UP
ni_RI=3335	1.82249	0.169793	0.0589967	1.04013	UP
ni_RI=3345	0.434288	0.508238	0.0298781	0.526759	-
ni_RI=3364	0.376919	0.225657	0.0566722	0.999147	-
ni_RI=3428	-0.138841	0.479609	0.0393802	0.694284	-
ni_RI=3434	0.0265578	0.970212	0.0131824	0.23241	-
ni_RI=3441	0.317646	0.712197	0.0180225	0.317741	-
ni_RI=3491	1.70735	0.104718	0.0716384	1.263	UP
ni_RI=3519	2.49566	0.194997	0.0666801	1.17559	UP
ni_RI=3675	1.48364	0.152329	0.0671656	1.18415	UP
ni_RI=3700	0.352407	0.530706	0.0308535	0.543957	-
ni_RI=3924	1.30595	0.337535	0.0494963	0.872633	-
ni_RI=4290	3.07899	0.241607	0.0568826	1.00286	UP
ni_RI=4700	4.6792	0.152329	0.0624777	1.1015	UP
Nicotinic acid	-0.533909	0.568805	-0.0285806	0.503883	-
O-acetylserine	0.0897134	0.991707	-0.00743436	0.13107	-
pentacid_RI=1749	-0.375366	0.295099	-0.0420852	0.741974	-
pentacid_RI=1787	-0.601352	0.211147	-0.0583856	1.02935	DOWN
pentalc_RI=1624	0.29118	0.755332	0.0253823	0.447497	-
pentalc_RI=1755	-0.419496	0.230053	-0.0499196	0.880096	-
pentalc_RI=1761	-0.720547	0.149019	-0.0620058	1.09318	DOWN
pentalc_RI=1776	0.185112	0.761053	0.0157543	0.277753	-
pentose_RI=1604	-0.270813	0.277767	-0.0453325	0.799224	-
pentose_RI=1628	0.240001	0.248528	0.0474623	0.836774	-
pentose_RI=1636	-0.631713	0.279436	-0.0465869	0.821341	-
pentose_RI=1669	-0.973811	0.0812595	-0.0702129	1.23787	DOWN
pentose_RI=1678	0.0989061	0.941409	0.0135064	0.238122	-
pentose_RI=1694	-0.0652129	0.812046	-0.00723866	0.12762	-
pentose_RI=1729	-1.54479	0.0129878	-0.0875029	1.5427	DOWN
pentose_RI=1739	-0.159644	0.717668	-0.015853	0.279493	-
pentose_RI=1745	-1.42251	0.159858	-0.0620473	1.09391	DOWN
pentose_RI=1796	-0.771847	0.27301	-0.0546516	0.963524	-
pentose_RI=1803	0.0761331	0.970212	0.00645391	0.113784	-
Phenylalanine	0.132608	0.970212	0.00945239	0.166648	-
Phosphoric acid	-1.28307	0.61241	-0.0159967	0.282025	-
Phtalate_RI=2551	-0.226432	0.622193	-0.0246728	0.434989	-
Phtalate_RI=2767	1.43174	0.356344	0.0462307	0.81506	-
Phytol	-1.94044	0.93148	-0.00083919	0.0147952	-
Pipecolic acid	-0.662801	0.223092	-0.0575235	1.01415	DOWN
Proline	0.200338	0.621691	-0.0226755	0.399775	-
Putrescine	-0.295157	0.382606	-0.0329308	0.580579	-
Pyruvic acid	0.86185	0.107583	0.0593295	1.046	UP
Serine	0.296262	0.838636	0.012396	0.218544	-
Shikimic acid	-1.862	0.0723644	-0.0774515	1.36549	DOWN
Squalene	-0.41454	0.309581	-0.0350094	0.617226	-
sterol_RI=3185	3.65607	0.251871	0.0448323	0.790406	-
sterol_RI=3305	0.341048	0.248528	0.0560305	0.987834	-
sterol_RI=3324	0.499574	0.0897997	0.068464	1.20704	UP
sterol_RI=3327	0.271818	0.729951	0.0149837	0.264166	-
sterol_RI=3349	0.414717	0.353575	0.0413061	0.728239	-
sterol_RI=3362	0.390506	0.747353	0.0133202	0.234838	-
sterol_RI=3376	0.912849	0.221222	0.050657	0.893097	-
sterol_RI=3377	0.371116	0.605439	0.021052	0.371153	-
sterol_RI=3388	-0.553703	0.315379	-0.0511848	0.902403	-
sterol_RI=3408	0.199013	0.899846	0.00472554	0.0833126	-
Stigmasterol	0.564327	0.530706	0.0281859	0.496925	-
Succinic acid	0.0439849	0.920119	0.00716425	0.126308	-
Sucrose	-0.744548	0.204145	-0.0647356	1.14131	DOWN
Tartronic acid	-0.694896	0.153086	-0.0689131	1.21496	DOWN
Threitol	-0.376548	0.248528	-0.0464025	0.818088	-
Threonic acid	-0.711637	0.480473	-0.0386784	0.681912	-
Threonine	0.855817	0.267767	0.0555007	0.978493	-
Threono-1,4-lactone	0.419835	0.267767	0.0456764	0.805288	-
Triethanolamine	0.142294	0.643224	-0.0147814	0.2606	-
Urea	-0.451576	0.225048	-0.0452163	0.797176	-
Valine	0.862914	0.353575	0.0516668	0.910901	-

## Sheet: Zn VS ZnArgF10
Table S4. Differential metabolite normalized arbitary accumulation in Zn and ZnArgF10 treated plants. FC - fold changes Zn/ZnArgF10.
names	log2(FC)	FDR	loadings	VIP	alterations
2-Hydroxyglutaric acid	-0.186487	0.57868	-0.0350637	0.619429	-
2-Isopropylmalic acid	0.339714	0.323738	0.0530533	0.937231	-
2-Ketoglutaric acid	0.252349	0.18424	0.0622628	1.09992	UP
3-Hydroxypropionic acid	-0.266368	0.300515	-0.0417239	0.737087	-
4-Coumaric acid	1.09627	0.210596	0.0623637	1.10171	UP
5-Hydroxynorvaline	-1.20555	0.0977478	-0.0826469	1.46003	DOWN
5-Oxoproline	0.0655368	0.949151	0.00477908	0.0844264	-
Alanine	-0.468697	0.293613	-0.0483707	0.854509	-
alfa-Tocopherol	0.511268	0.287063	0.0503656	0.889751	-
Aminoadipic acid	-0.914441	0.0179273	-0.105808	1.86919	DOWN
Aminomalonic acid	-2.28887	0.0732876	-0.0800336	1.41386	DOWN
Ascorbic acid	-0.738345	0.73378	-0.0196983	0.347987	-
Asparagine	-0.764858	0.369098	-0.0422296	0.74602	-
Aspartic acid	-0.333297	0.369098	-0.0424867	0.750563	-
beta-Alanine	0.629907	0.2425	0.0586859	1.03673	UP
Caffeic acid	0.982681	0.0377317	0.0940449	1.66138	UP
Cholesterol	-0.496899	0.620829	-0.0278499	0.491991	-
Citramalic acid	0.0992002	0.620857	0.0308924	0.545739	-
Citric acid	1.12994	0.036592	0.0907419	1.60303	UP
compsug_RI=2351	-0.617446	0.0977478	-0.0785599	1.38783	DOWN
compsug_RI=2417	0.514057	0.457564	0.0328663	0.580611	-
compsug_RI=2450	0.0239698	0.889269	-0.0120411	0.212716	-
compsug_RI=2537	-0.185593	0.468134	-0.0415179	0.733449	-
compsug_RI=2561	-0.566067	0.0511599	-0.081877	1.44643	DOWN
compsug_RI=2567	1.08136	0.187749	0.0622425	1.09957	UP
compsug_RI=2582	-0.957589	0.210596	-0.0623344	1.10119	DOWN
compsug_RI=2597	-0.344765	0.251471	-0.0576767	1.01891	DOWN
compsug_RI=2667	1.11474	0.132697	0.0683265	1.20705	UP
compsug_RI=2679	0.0955802	0.678317	0.0240812	0.425415	-
compsug_RI=2690	0.614902	0.511994	0.0323395	0.571305	-
compsug_RI=2734	-0.147471	0.544152	-0.0344844	0.609196	-
compsug_RI=2747	-1.65515	0.0310478	-0.0972477	1.71796	DOWN
compsug_RI=2768	-1.33395	0.0124428	-0.103833	1.83429	DOWN
compsug_RI=2781	0.361769	0.208863	0.0653051	1.15367	UP
compsug_RI=2826	-0.0525377	0.974254	-0.000435723	0.00769741	-
compsug_RI=2878	0.990243	0.131059	0.0692625	1.22358	UP
compsug_RI=2900	0.00986927	0.837439	-0.0172659	0.305016	-
compsug_RI=2943	1.0778	0.287257	0.0553801	0.978336	-
compsug_RI=2954	0.672873	0.248731	0.0521505	0.921283	-
compsug_RI=2979	-0.941054	0.46147	-0.0323082	0.570752	-
compsug_RI=3025	0.826928	0.0692491	0.0889237	1.57091	UP
compsug_RI=3033	0.699876	0.151429	0.0749704	1.32441	UP
compsug_RI=3056	0.543606	0.177109	0.0602245	1.06392	UP
compsug_RI=3115	0.479067	0.47637	0.0374629	0.661814	-
compsug_RI=3134	0.706697	0.0699343	0.0795356	1.40506	UP
compsug_RI=3398	0.23151	0.632932	0.0177553	0.313663	-
compsug_RI=3644	0.340167	0.719779	0.0262353	0.463468	-
compsug_RI=3693	0.751792	0.369683	0.0456877	0.807111	-
compsug_RI=4680	-0.546274	0.360632	-0.040565	0.716615	-
Cysteine	-1.21572	0.0550773	-0.0843508	1.49013	DOWN
Erythronic acid	-0.34957	0.12936	-0.06554	1.15782	DOWN
Ethanolamine	-0.221411	0.930793	0.0127117	0.224562	-
Ethanolaminephosphate	0.474246	0.210596	0.0489124	0.864079	-
FA 16:0	0.394826	0.541894	0.0390143	0.68922	-
FA 16:1	-0.623217	0.0692491	-0.0902824	1.59491	DOWN
FA 17:0	0.178314	0.689971	0.0265982	0.46988	-
FA 18:0	0.324746	0.447532	0.0488418	0.862831	-
FA 18:1	0.696209	0.415415	0.0483818	0.854705	-
FA 18:2	1.06323	0.168251	0.0678145	1.198	UP
FA 18:3	1.003	0.25609	0.0591594	1.0451	UP
FA 20:0	0.492755	0.309962	0.0558478	0.986598	-
FA 24:0	0.656564	0.251471	0.054737	0.966974	-
FA 26:0	0.251699	0.950166	-0.0104846	0.185219	-
FA 28:0	0.146114	0.77527	-0.0159143	0.28114	-
Fructose	-2.66119	0.0332642	-0.0939462	1.65964	DOWN
Fructose-P	-0.846892	0.0977478	-0.0755627	1.33488	DOWN
Fumaric acid	0.691208	0.117961	0.0703788	1.2433	UP
GABA	0.396886	0.47637	0.0415759	0.734473	-
Galactinol	0.478587	0.342232	0.0435031	0.768518	-
gamma-Tocopherol	-2.33952	0.016261	-0.100779	1.78035	DOWN
Glucose	-2.93468	0.033584	-0.0931237	1.64511	DOWN
Glucose-6-P	-0.760342	0.132697	-0.0672803	1.18856	DOWN
Glutamic acid	0.30305	0.620658	0.0253514	0.447854	-
Glutamine	-4.70534	0.00661475	-0.105632	1.86609	DOWN
Glyceric acid	-0.28342	0.853399	-0.0023514	0.0415395	-
Glycerol	-0.115726	0.986443	0.00741025	0.130908	-
Glycerol-2-P	0.437736	0.576229	0.0304765	0.538393	-
Glycerol-3-P	0.854182	0.0977478	0.0705755	1.24678	UP
Glycerophosphoglycerol	-0.93118	0.123951	-0.0699732	1.23613	DOWN
Glycine	-1.42084	0.0622082	-0.0809523	1.43009	DOWN
Glycolic acid	-0.647216	0.37979	-0.0423812	0.748699	-
hexacid_RI=1816	-0.345189	0.525503	-0.0275188	0.486142	-
hexacid_RI=2033	-2.88972	0.0851876	-0.0810465	1.43175	DOWN
hexacid_RI=2074	-1.38301	0.036592	-0.0917161	1.62024	DOWN
hexacid_RI=2111	-0.748732	0.287063	-0.0550679	0.97282	-
hexalc_RI=1912	-1.88603	0.0732876	-0.0793374	1.40156	DOWN
hexalc_RI=1943	-1.36284	0.117961	-0.0728234	1.28649	DOWN
hexalc_RI=1949	-0.181312	0.678317	-0.0205471	0.362982	-
hexalc_RI=1954	-0.494166	0.123951	-0.0643367	1.13656	DOWN
hexose_RI=1823	-1.65721	0.0734917	-0.0798533	1.41067	DOWN
hexose_RI=1832	-1.55457	0.0858161	-0.0767271	1.35545	DOWN
hexose_RI=2044	-2.67444	0.0557947	-0.0926436	1.63663	DOWN
hexose_RI=2084	0.484765	0.273465	0.049569	0.875678	-
hexose_RI=2092	-1.70777	0.0179273	-0.103491	1.82825	DOWN
hexose_RI=2150	0.895069	0.0598658	0.0885269	1.5639	UP
hexose_RI=2199	-0.0662588	0.708824	-0.0116212	0.205298	-
hexose_RI=2243	-0.477694	0.067503	-0.0869649	1.53631	DOWN
hexose_RI=2298	0.334829	0.257542	0.0592332	1.0464	UP
hexose_RI=2312	-0.222292	0.080934	-0.0736403	1.30092	DOWN
hexose-P_RI=2170	-1.09217	0.197757	-0.0593847	1.04908	DOWN
hexose-P_RI=2278	-0.687435	0.309962	-0.050514	0.892373	-
Lactic acid	-0.209542	0.620857	-0.0182024	0.321561	-
Leucine	-0.0837338	0.632932	-0.0211868	0.374283	-
Lysine	-1.51506	0.206873	-0.061069	1.07883	DOWN
Maleic acid	0.688824	0.130672	0.0762407	1.34686	UP
Malic acid	0.167493	0.599597	0.0345716	0.610736	-
Methionine	-0.302522	0.293613	-0.0455526	0.804724	-
methylglycoside_RI=1950	0.510136	0.253963	0.0538386	0.951104	-
Methylmalonic acid	0.163769	0.773736	0.0239404	0.422928	-
MG(0:0/16:0/0:0)	0.693017	0.130672	0.0722781	1.27685	UP
MG(0:0/18:0/0:0)	0.284552	0.7919	0.00778932	0.137605	-
MG(16:0/0:0/0:0)	0.659443	0.0877035	0.0820646	1.44974	UP
MG(17:0/0:0/0:0)	0.477816	0.315686	0.0476635	0.842016	-
MG(18:0/0:0/0:0)	0.589583	0.124787	0.0682618	1.2059	UP
MG(20:0/0:0/0:0)	0.375623	0.122771	0.0765009	1.35145	UP
myo-Inositol	-0.268583	0.753083	-0.0135829	0.239954	-
myo-Inositol-2-P	0.28755	0.725072	0.0115799	0.204568	-
ni_RI=1035	0.449119	0.083284	0.0791524	1.39829	UP
ni_RI=1068	0.162181	0.726333	0.0247524	0.437271	-
ni_RI=1077	0.125873	0.77527	0.0156085	0.275737	-
ni_RI=1098	-0.212517	0.457564	-0.0356531	0.629842	-
ni_RI=1103	0.359368	0.392948	0.039196	0.692431	-
ni_RI=1118	0.550298	0.11354	0.0657208	1.16101	UP
ni_RI=1137	0.270134	0.335652	0.0406666	0.71841	-
ni_RI=1152	0.341805	0.0367818	0.0935399	1.65246	UP
ni_RI=1166	0.664273	0.0858161	0.0751587	1.32774	UP
ni_RI=1180	0.295137	0.54041	0.0349444	0.617322	-
ni_RI=1193	0.428281	0.0179273	0.102554	1.81171	UP
ni_RI=1206	-0.0396087	0.986661	0.00520265	0.0919091	-
ni_RI=1210	0.617396	0.0332642	0.0917842	1.62144	UP
ni_RI=1218	0.405188	0.0808295	0.0788238	1.39249	UP
ni_RI=1235	0.997461	0.311768	0.0534734	0.944652	-
ni_RI=1237	0.293014	0.369098	0.0448108	0.791619	-
ni_RI=1249	0.147058	0.939634	-0.0157927	0.278991	-
ni_RI=1265	0.711259	0.0441648	0.0924422	1.63307	UP
ni_RI=1302	-0.909289	0.120848	-0.06769	1.1958	DOWN
ni_RI=1315	-1.62253	0.11354	-0.0670604	1.18468	DOWN
ni_RI=1327	0.0988801	0.753083	0.018099	0.319733	-
ni_RI=1337	-0.233832	0.406855	-0.0434487	0.767557	-
ni_RI=1355	0.0989148	0.949151	0.00600657	0.106111	-
ni_RI=1375	0.187517	0.874493	-0.0037622	0.0664625	-
ni_RI=1378	-0.935811	0.331652	-0.0450818	0.796407	-
ni_RI=1389	-0.388181	0.507497	-0.0258314	0.456334	-
ni_RI=1393	0.355373	0.310076	0.0463789	0.819322	-
ni_RI=1420	-0.146332	0.559853	-0.0313943	0.554607	-
ni_RI=1421	-0.219048	0.392948	-0.036922	0.652259	-
ni_RI=1431	0.00140652	0.570331	0.0332293	0.587024	-
ni_RI=1433	-0.53747	0.080934	-0.0802211	1.41717	DOWN
ni_RI=1445	-4.04425	0.130095	-0.0711469	1.25687	DOWN
ni_RI=1454	0.276486	0.392948	0.0398598	0.704157	-
ni_RI=1455	0.637446	0.761072	0.0181414	0.320484	-
ni_RI=1462	0.0643489	0.743696	0.0174036	0.307449	-
ni_RI=1467	-1.36751	0.180387	-0.0663722	1.17252	DOWN
ni_RI=1473	0.425636	0.124504	0.0656888	1.16045	UP
ni_RI=1480	1.40004	0.285011	0.0539199	0.952541	-
ni_RI=1481	0.0763119	0.666055	0.0196945	0.34792	-
ni_RI=1486	-0.271746	0.518007	-0.0290592	0.513356	-
ni_RI=1524	-0.39137	0.392948	-0.0394842	0.697521	-
ni_RI=1536	0.0370698	0.986661	0.00628566	0.111041	-
ni_RI=1551	1.06517	0.177109	0.066806	1.18018	UP
ni_RI=1567	-2.31407	0.00476421	-0.110873	1.95866	DOWN
ni_RI=1573	-1.17112	0.159375	-0.0692693	1.2237	DOWN
ni_RI=1579	0.357905	0.524453	0.0391467	0.691559	-
ni_RI=1585	0.299864	0.369683	0.0493694	0.872151	-
ni_RI=1590	-0.435764	0.43758	-0.0418134	0.738669	-
ni_RI=1600	-0.861737	0.0898124	-0.0821982	1.4521	DOWN
ni_RI=1613	0.223838	0.2425	0.0531652	0.939208	-
ni_RI=1618	0.41361	0.509468	0.0362165	0.639795	-
ni_RI=1622	-0.0117607	0.943675	0.00304804	0.0538462	-
ni_RI=1647	-0.912497	0.315686	-0.0482619	0.852587	-
ni_RI=1649	0.0116376	0.853399	-0.00434021	0.0766734	-
ni_RI=1661	-0.739564	0.11354	-0.0713081	1.25972	DOWN
ni_RI=1683	-1.3602	0.283278	-0.0487159	0.860606	-
ni_RI=1695	0.0809706	0.853399	0.0160051	0.282744	-
ni_RI=1698	-0.489674	0.0858161	-0.0846542	1.49549	DOWN
ni_RI=1703	-0.369591	0.109976	-0.0747561	1.32063	DOWN
ni_RI=1707	-1.09364	0.292879	-0.0560691	0.990508	-
ni_RI=1711	0.411187	0.299888	0.0494222	0.873085	-
ni_RI=1722	0.925716	0.699382	0.0234112	0.413579	-
ni_RI=1730	-1.49631	0.0332642	-0.0936965	1.65523	DOWN
ni_RI=1737	0.120225	0.586263	0.0305581	0.539835	-
ni_RI=1754	-1.25268	0.0950468	-0.0767481	1.35582	DOWN
ni_RI=1765	-0.699301	0.123951	-0.0751063	1.32682	DOWN
ni_RI=1779	-0.276107	0.309962	-0.0470037	0.830359	-
ni_RI=1783	1.08374	0.0651923	0.083895	1.48208	UP
ni_RI=1784	-1.69502	0.0124428	-0.100315	1.77214	DOWN
ni_RI=1810	-1.17812	0.620658	-0.0180081	0.318129	-
ni_RI=1816	0.663935	0.080934	0.0787591	1.39134	UP
ni_RI=1820	-0.660777	0.18424	-0.0576528	1.01848	DOWN
ni_RI=1831	0.66413	0.205657	0.0660506	1.16684	UP
ni_RI=1835	0.221273	0.442772	0.0409177	0.722846	-
ni_RI=1866	0.456351	0.304446	0.0474334	0.83795	-
ni_RI=1869	0.638873	0.260664	0.0558804	0.987174	-
ni_RI=1870	0.687974	0.260664	0.0518177	0.915403	-
ni_RI=1878	-0.450439	0.187749	-0.0611034	1.07944	DOWN
ni_RI=1883	0.424995	0.369683	0.0426418	0.753304	-
ni_RI=1889	0.574757	0.0858161	0.0781038	1.37977	UP
ni_RI=1900	-0.252611	0.524453	-0.030475	0.538365	-
ni_RI=1905	0.938903	0.036592	0.0869649	1.53631	UP
ni_RI=1919	-0.746866	0.524453	-0.0339981	0.600605	-
ni_RI=1931	-1.8761	0.0732876	-0.0836662	1.47803	DOWN
ni_RI=1941	-0.6261	0.45746	-0.0459345	0.811472	-
ni_RI=1969	0.611001	0.0601532	0.0852453	1.50593	UP
ni_RI=2001	0.586582	0.106114	0.0718979	1.27014	UP
ni_RI=2004	-1.07952	0.0692491	-0.0873071	1.54235	DOWN
ni_RI=2021	-3.42713	0.0377317	-0.0945626	1.67053	DOWN
ni_RI=2038	-2.78091	0.080934	-0.0815268	1.44024	DOWN
ni_RI=2041	-0.155718	0.87603	-0.00285898	0.0505063	-
ni_RI=2060	0.757892	0.0490854	0.082488	1.45722	UP
ni_RI=2117	0.399408	0.488077	0.0407793	0.720401	-
ni_RI=2123	0.572051	0.0511599	0.0834544	1.47429	UP
ni_RI=2133	-0.629891	0.160826	-0.0725603	1.28184	DOWN
ni_RI=2140	-0.649943	0.406855	-0.0418682	0.739637	-
ni_RI=2145	-0.590062	0.130672	-0.0760802	1.34402	DOWN
ni_RI=2156	0.506044	0.123744	0.063614	1.12379	UP
ni_RI=2169	-0.384086	0.405392	-0.045701	0.807346	-
ni_RI=2171	0.232883	0.342232	0.0547514	0.96723	-
ni_RI=2173	-0.207992	0.190547	-0.0622937	1.10047	DOWN
ni_RI=2179	0.820066	0.0179273	0.0977791	1.72735	UP
ni_RI=2189	-0.218072	0.953176	0.00610026	0.107766	-
ni_RI=2193	0.133169	0.45078	0.0329568	0.582209	-
ni_RI=2208	0.287771	0.556444	0.0271978	0.480472	-
ni_RI=2218	-0.197994	0.441025	-0.0468264	0.827227	-
ni_RI=2219	0.564388	0.544152	0.0266215	0.470292	-
ni_RI=2221	-1.46066	0.0169782	-0.0987734	1.74491	DOWN
ni_RI=2238	0.63802	0.116648	0.0681426	1.2038	UP
ni_RI=2258	-0.6494	0.105722	-0.0762218	1.34652	DOWN
ni_RI=2279	0.420762	0.573285	0.0214902	0.379643	-
ni_RI=2286	0.905372	0.30707	0.0426238	0.752984	-
ni_RI=2288	0.240429	0.87603	0.000333942	0.00589937	-
ni_RI=2291	-0.271146	0.576229	-0.0198449	0.350576	-
ni_RI=2370	-0.167207	0.829547	0.00560839	0.0990769	-
ni_RI=2461	-0.820255	0.632932	-0.0203346	0.359228	-
ni_RI=2502	0.844288	0.0807774	0.0859279	1.51799	UP
ni_RI=2591	0.209692	0.61339	0.0217016	0.383377	-
ni_RI=2622	0.246107	0.75737	-0.0234781	0.414761	-
ni_RI=2624	-0.594514	0.556444	-0.0247919	0.43797	-
ni_RI=2789	0.433634	0.392948	0.0386987	0.683645	-
ni_RI=2912	0.320298	0.853399	0.00659224	0.116457	-
ni_RI=2969	0.679676	0.283278	0.049138	0.868064	-
ni_RI=3040	0.368113	0.349912	0.0467586	0.82603	-
ni_RI=3072	1.4536	0.0377317	0.0933287	1.64873	UP
ni_RI=3081	0.293833	0.47637	0.0394944	0.697702	-
ni_RI=3138	-1.48785	0.11354	-0.0714785	1.26273	DOWN
ni_RI=3171	0.677527	0.309962	0.0454759	0.803369	-
ni_RI=3178	0.507146	0.853399	0.00132861	0.0234709	-
ni_RI=3203	0.337714	0.632932	0.0177913	0.314298	-
ni_RI=3223	0.93354	0.085226	0.0754735	1.3333	UP
ni_RI=3248	0.597929	0.18424	0.0689209	1.21754	UP
ni_RI=3335	0.792917	0.284694	0.0487243	0.860755	-
ni_RI=3345	0.296619	0.622409	0.0253703	0.448187	-
ni_RI=3364	0.59819	0.207758	0.0578084	1.02123	UP
ni_RI=3428	-0.902853	0.59404	-0.0239444	0.422998	-
ni_RI=3434	0.642285	0.177109	0.0665258	1.17523	UP
ni_RI=3441	-0.00943264	0.981063	-0.000204617	0.00361473	-
ni_RI=3491	0.454615	0.559853	0.0230599	0.407372	-
ni_RI=3519	2.04562	0.986661	-0.00422182	0.0745819	-
ni_RI=3675	0.267377	0.710943	0.0179319	0.316782	-
ni_RI=3700	0.348151	0.828099	0.00420901	0.0743557	-
ni_RI=3924	0.305009	0.559853	0.0292437	0.516614	-
ni_RI=4290	-0.334923	0.81061	-0.0110822	0.195777	-
ni_RI=4700	-0.04977	0.879073	0.0099254	0.175341	-
Nicotinic acid	-0.446806	0.632932	-0.0227964	0.402718	-
O-acetylserine	-0.323579	0.408254	-0.0414826	0.732825	-
pentacid_RI=1749	-0.465144	0.123951	-0.0714975	1.26306	DOWN
pentacid_RI=1787	-0.597387	0.144177	-0.0630867	1.11448	DOWN
pentalc_RI=1624	0.0618281	0.78226	0.0204752	0.361712	-
pentalc_RI=1755	-0.562497	0.0982918	-0.0728207	1.28644	DOWN
pentalc_RI=1761	-0.458282	0.331652	-0.042348	0.748113	-
pentalc_RI=1776	0.213949	0.401705	0.0480396	0.84866	-
pentose_RI=1604	-0.0220342	0.867043	-0.0021768	0.0384549	-
pentose_RI=1628	0.118709	0.559853	0.0241311	0.426295	-
pentose_RI=1636	-0.753388	0.202541	-0.0593194	1.04793	DOWN
pentose_RI=1669	-0.813084	0.0977478	-0.0739044	1.30558	DOWN
pentose_RI=1678	-0.00230639	0.953176	0.0113534	0.200568	-
pentose_RI=1694	-0.200549	0.648545	-0.0159063	0.280997	-
pentose_RI=1729	-0.855106	0.080934	-0.0790516	1.39651	DOWN
pentose_RI=1739	-0.338385	0.479326	-0.0307594	0.543391	-
pentose_RI=1745	-1.51183	0.132697	-0.0666751	1.17787	DOWN
pentose_RI=1796	-0.56529	0.507497	-0.0336174	0.593879	-
pentose_RI=1803	0.182718	0.615772	0.0342631	0.605286	-
Phenylalanine	-0.604301	0.2425	-0.0557132	0.984221	-
Phosphoric acid	-0.404193	0.634203	0.0275991	0.487562	-
Phtalate_RI=2551	0.290205	0.771867	0.0234371	0.414036	-
Phtalate_RI=2767	-0.0872991	0.59894	0.0306689	0.541791	-
Phytol	-1.69711	0.971396	0.00171495	0.030296	-
Pipecolic acid	-0.78478	0.0977478	-0.0792661	1.4003	DOWN
Proline	-0.190856	0.45981	-0.0345589	0.610511	-
Putrescine	-0.783016	0.0851876	-0.0817001	1.4433	DOWN
Pyruvic acid	0.494762	0.18424	0.0629384	1.11186	UP
Serine	-1.19743	0.0734917	-0.0816589	1.44257	DOWN
Shikimic acid	-2.44198	0.0353177	-0.0967259	1.70874	DOWN
Squalene	-0.266933	0.524453	-0.0308959	0.545802	-
sterol_RI=3185	1.19754	0.0517951	0.0872109	1.54065	UP
sterol_RI=3305	0.521925	0.187749	0.0663532	1.17218	UP
sterol_RI=3324	0.525953	0.259276	0.0499124	0.881744	-
sterol_RI=3327	0.613031	0.292511	0.0512447	0.905281	-
sterol_RI=3349	0.46125	0.406855	0.0374635	0.661825	-
sterol_RI=3362	0.311492	0.632932	0.0187214	0.330729	-
sterol_RI=3376	0.537469	0.397772	0.0423273	0.747746	-
sterol_RI=3377	0.327797	0.442772	0.0379818	0.67098	-
sterol_RI=3388	-0.032822	0.860324	-0.0122826	0.216983	-
sterol_RI=3408	0.206313	0.930793	0.00236237	0.0417333	-
Stigmasterol	0.625694	0.624387	0.0215968	0.381526	-
Succinic acid	0.20921	0.645994	0.019837	0.350437	-
Sucrose	-0.123581	0.884371	-0.00725753	0.12821	-
Tartronic acid	-1.12412	0.0734917	-0.0820679	1.4498	DOWN
Threitol	-0.424743	0.205657	-0.0534216	0.943737	-
Threonic acid	-0.789308	0.447071	-0.0400079	0.706773	-
Threonine	0.0148576	0.908571	-0.00500519	0.0884208	-
Threono-1,4-lactone	0.0427275	0.73378	0.0110004	0.194331	-
Triethanolamine	-0.328379	0.360632	-0.0371755	0.656737	-
Urea	-0.077288	0.509468	-0.0269791	0.476608	-
Valine	0.0941649	0.860324	0.0131522	0.232345	-
